# Supplementary material for: Screening for insulin-independent pathways that modulate glucose homeostasis identifies androgen receptor antagonists
Source: eLife. 2018 Dec 6;7:e42209. doi: 10.7554/eLife.42209 (PMC6300353; doi:10.7554/eLife.42209)
Supplement: Supplementary file 1. [file elife-42209-supp1.xlsx]

## Sheet: Top 300 DEPs
feature_id	Zebrafish Uniprot accessions	UniProt Accession	Homolog - Human Ens Gene ID	Protein names	Gene names	pca.all.01	pca.all.02	pca.common.01	pca.common.02	rank.MUT_WT	coef.MUT_WT	quantile.MUT_WT	p.MUT_WT	fdr.MUT_WT	bonf.MUT_WT	MUT_WT.R1	MUT_WT.R2	MUT_WT.R3
PG 428	Q9DDE2;B5DDQ0;A0A0R4IA33;Q5PR42;A0A0R4INF8	Q9DDE2	-		nots	0.0503705474512229	-0.0356237337853777	0.160453468510086	-0.0691851868533638	1	2.31613317191394	0.996517499564687	3.11818262703369e-05	0.0139380769891929	0.179077228270545	2.22879910628001	2.35694100519311	2.36265940426869
PG 958	A0A0R4IHW6;A0JMG5	A0JMG5	ENSG00000184445		kntc1	0.208095197307247	0.355906305973517	0.430958672356832	0.359247386773456	2	-2.41155349212249	0.000870625108828139	3.15855244552496e-05	0.0139380769891929	0.181395666946498	-2.34490534190548	-2.5817841227184	-2.30797101174359
PG 6637	F1QYH3	F1QYH3	ENSG00000124253		pck1	0.0959691421342446	-0.0592594095432015	0.209286775231103	-0.107883201148655	3	2.28085457638593	0.995820999477625	3.27267429160404e-05	0.0139380769891929	0.18794968456682	2.21151120271753	2.33037380816927	2.300678718271
PG 3141	A8WG05;Q7ZVF9;B2GTB1	A8WG05	ENSG00000075624	Actin	cytoplasmic 2;Actin	-0.566645304443909	0.0102914850534601	-0.559128193296492	0.129035860311285	4	2.90842922118005	1	3.57093024070296e-05	0.0139380769891929	0.205078523723571	2.52455353298254	2.97093486032618	3.22979927023142
PG 3173	E9QIC6;E9QJJ5;A8WGS1;Q6NZ09;E9QHX7;Q7ZVC8	E9QIC6	ENSG00000130706	Proteasomal ubiquitin receptor ADRM1	adrm1;adrm1b	0.17521601209454	-0.412888936098542	0.227065239290622	-0.546466449000428	5	2.43553213555701	0.998258749782344	3.61640211282596e-05	0.0139380769891929	0.207689973339595	2.33686267940067	2.65945783708203	2.31027589018832
PG 9385	Q6TGS8;Q7ZVP4;A0A0R4IYP5	Q6TGS8	ENSG00000109424		ucp1	0.0764698529796863	0.0314759140924166	0.205711210535183	0.00445558142075705	6	2.19953440802187	0.995124499390563	3.8773007649488e-05	0.0139380769891929	0.222673382931009	2.1381285201558	2.20424294404909	2.2562317598607
PG 1321	A0A0R4ITF5;A0A0R4INY1;B3DK56-2;B3DK56	A0A0R4ITF5	ENSG00000060656	Receptor-type tyrosine-protein phosphatase U	ptpru	0.646143759451975	-0.0687082382273551	0.857676176903967	-0.247216341216076	7	-2.38646973282234	0.00104475013059377	4.24655460043089e-05	0.0139380769891929	0.243879630702746	-2.18529056603473	-2.37234530260553	-2.60177332982676
PG 6430	F1QRX2;Q6NV25;Q6DI05	F1QRX2	ENSG00000184900	Small ubiquitin-related modifier;Small ubiquitin-related modifier 3-like;Small ubiquitin-related modifier 3	sumo3b;sumo3l;sumo3	-0.182554187787401	-0.382221635222059	-0.189308655369205	-0.426725746193862	8	2.46506492506459	0.998432874804109	4.52458160437509e-05	0.0139380769891929	0.259846721539262	2.19523285816756	2.69951126156646	2.50045065545974
PG 8706	Q6DHL4	Q6DHL4	ENSG00000188612	Small ubiquitin-related modifier 2	sumo2	-0.0159939644399656	0.0528215503384393	0.100982174881211	0.051345411561823	9	2.16223965691232	0.993731499216437	4.61364067499937e-05	0.0139380769891929	0.264961383965214	2.05919931300025	2.16282887907982	2.26469077865689
PG 5416	E9QGU7;E9QIL3	E9QGU7	-		afp4	0.487513815652455	0.0867817697465394	0.70351978907119	-0.0255491554615283	10	2.15869859731747	0.993557374194672	5.1071572014805e-05	0.0139380769891929	0.293304038081025	2.31149462238296	2.10518381700231	2.05941735256713
PG 7614	Q15I86;B0S6N3	Q15I86	-		crygm2d2;zgc:173452	-0.2539959910944	0.614574123318378	-0.0598029064901379	0.774155854883844	11	2.58612265966401	0.999477624934703	5.64952753027022e-05	0.0139380769891929	0.324452366063419	2.47416689740616	2.31785524772001	2.96634583386588
PG 7059	F1RAJ3	F1RAJ3	-		si:ch73-262h23.4	0.608792357032141	-0.11486201043507	0.803612260066055	-0.293352257360719	12	-2.20560448774175	0.00296012537001567	5.87601712666436e-05	0.0139380769891929	0.337459663584334	-2.03186301164046	-2.16523174369178	-2.419718707893
PG 5426	E9QH84	E9QH84	ENSG00000082516		gemin5	-0.281354086602046	0.263476398470709	-0.167509604627096	0.363403346828844	13	2.31903120944629	0.996691624586453	5.90608663226222e-05	0.0139380769891929	0.339186555290819	2.12546726468003	2.23167138749777	2.59995497616108
PG 6306	F1QN63	F1QN63	ENSG00000170899	Glutathione S-transferase	zgc:173961	-0.357986227292625	-0.136440964683697	-0.343947427490174	-0.0938760968231755	14	2.33101548066091	0.996865749608219	6.39733369248942e-05	0.0139380769891929	0.367398873959667	2.02198675274164	2.45304137094933	2.51801831829176
PG 8900	Q6NWD0;Q6PHK4	Q6NWD0	ENSG00000172482	Serine--pyruvate aminotransferase	agxtb	0.178597853206586	-0.0439436998135306	0.310258165603442	-0.108927307453641	15	1.93169033173817	0.989030123628765	6.9686578339102e-05	0.0139380769891929	0.400210019401463	1.90622001375249	1.96736623427179	1.92148474719023
PG 7327	F8W3L1	F8W3L1	ENSG00000163017		acta2	0.0605969168036412	0.202258893161314	0.223605133423898	0.211050852254306	16	-1.94944968627001	0.00609437576179697	7.58509760594145e-05	0.0139380769891929	0.435612155509218	-1.98560460661091	-2.03060659162626	-1.83213786057286
PG 9693	Q7ZUN6;A0A0A0MPG9	Q7ZUN6	ENSG00000128050		paics	-0.0593145546506702	0.10211286609597	0.0603489694944921	0.119993262841495	17	1.9706219819801	0.990248998781125	7.69994028304636e-05	0.0139380769891929	0.442207570455352	1.85569232468924	1.94926002752745	2.10691359372363
PG 1645	A0A0R4IUA0	A0A0R4IUA0	-			-0.45970803941606	0.114227790835707	-0.410396572389777	0.227617529508586	18	2.34166018924071	0.99721399965175	7.75131528456401e-05	0.0139380769891929	0.445158036792511	2.03087138069824	2.34338769569861	2.65072149132527
PG 5325	E9QDP4	E9QDP4	-		larp4aa	0.28841994365767	0.534341455912467	0.564220257323775	0.552534341848011	19	2.14733113105512	0.993034999129375	7.81304322670725e-05	0.0139380769891929	0.448703072509798	2.28833470601213	1.8803051319933	2.27335355515993
PG 2051	A0A1D5NSG1	A0A1D5NSG1	-			0.265941335851653	0.160914626153167	0.457489108537607	0.114117485200628	20	-1.89982066061906	0.00766150095768762	7.91332549328419e-05	0.0139380769891929	0.454462283079311	-1.84233856166458	-1.9749174936882	-1.8822059265044
PG 6783	Q1MTC6;F1R2T3	Q1MTC6	-		vtg7	-0.468348509392532	0.044989082520372	-0.435473595578162	0.147370176816451	21	2.3334432939798	0.997039874629984	7.94403613215153e-05	0.0139380769891929	0.456225995069462	2.00495431315524	2.37108411169142	2.62429145709272
PG 5118	E7FEB0	E7FEB0	ENSG00000066084		dip2bb	0.822774807679574	0.262504995086326	1.13758543031307	0.105154322845787	22	-2.31130776607704	0.00191537523942191	8.06015072641616e-05	0.0139380769891929	0.46289445621808	-1.95848032907874	-2.47886807130876	-2.49657489784362
PG 5373	E9QFD8	E9QFD8	-		vtg4	-0.589928119921992	0.0760872740493396	-0.57252997690014	0.212626135980642	23	2.48433148434685	0.998781124847641	8.07974333251937e-05	0.0139380769891929	0.464019659586587	2.10168544779472	2.51501133293637	2.83629767230946
PG 6433	F1QRY2	F1QRY2	ENSG00000128510		cpa4	0.196274890726018	0.304437894526651	0.405936872818746	0.300852514319088	24	-1.93036998939785	0.00661675082709385	8.45908413535069e-05	0.0139380769891929	0.48580520189319	-1.87955112192318	-2.07351008199194	-1.83804876427843
PG 2955	A7YY99;A7YY11	A7YY99	ENSG00000169020		atp5ia;zgc:171957	0.476844827313269	0.374540255660162	0.752674880103382	0.318807517828161	25	2.04393968407413	0.991816123977016	8.60094191044003e-05	0.0139380769891929	0.493952093916571	2.24724008186254	1.84457217150152	2.04000679885833
PG 6400	F1QQW9;Q7ZWA1	F1QQW9	-	Elongation factor 1-alpha	si:dkey-37o8.1	0.439570787832613	0.417795583846654	0.717894281959814	0.378876362967368	26	-2.05360874562528	0.00435312554414069	8.62935819379882e-05	0.0139380769891929	0.495584041069867	-1.86037457972163	-2.27229360287593	-2.02815805427826
PG 3788	B3DHN3;A0PGL8;A0A0R4IV56	B3DHN3	-		cyp2aa9	0.0926255584811511	0.264963183746047	0.274929076260744	0.278089063833184	27	1.90244683130269	0.987985373498172	8.90161480715834e-05	0.0139380769891929	0.511219738375103	1.89430320353208	1.78699701481903	2.02604027555696
PG 8408	Q5U3E2	Q5U3E2	ENSG00000087237		cetp	0.239515534245823	0.412043294133913	0.480153790114941	0.418624936104546	28	1.9563736654217	0.989726623715828	9.44733631472018e-05	0.0139380769891929	0.54256052455438	2.04945881731525	1.75524106804796	2.0644211109019
PG 2262	A2ARG7;Q08C42	A2ARG7	ENSG00000169020		atp5ib	-0.352983606631324	0.0249627924898508	-0.303387647109461	0.0967153130035451	29	2.11568328969183	0.992512624064078	9.54843434464599e-05	0.0139380769891929	0.548366584413019	1.84042131982725	2.15509739446415	2.35153115478408
PG 6761	Q5XIZ0;F1R1X9	Q5XIZ0	-		zgc:92590	0.581952088275386	0.264877295030317	0.85339351391267	0.164047991599413	30	-1.99927234459628	0.00557200069650009	9.73098195743797e-05	0.0139380769891929	0.558850293815663	-1.76520008123626	-2.15044092143372	-2.08217603111886
PG 6781	F1R2S5;F1QHH9;Q4QRF3	F1R2S5	-		vtg5	-0.592131023347808	0.173787253452853	-0.55416273858129	0.329211860271353	31	2.40481885566977	0.997736374717047	9.77066905616801e-05	0.0139380769891929	0.561129523895729	2.04002277079869	2.38587493394948	2.78855886226113
PG 8101	Q504D4;Q53CG5	Q504D4	-		ela3l	0.181554737416682	0.251975533207088	0.377273514727781	0.241952001911628	32	-1.83475777791814	0.0109698763712345	0.000100803048289264	0.0139380769891929	0.578911906325242	-1.80139640220618	-1.95008891172228	-1.75278801982594
PG 7168	F1RDU8	F1RDU8	-		si:dkey-65b12.6	0.491327112551675	-0.00465383461101628	0.688401023255855	-0.135067446399929	33	-1.85161271667438	0.00975100121887515	0.000105656098635943	0.0139380769891929	0.606782974466219	-1.71465501245502	-1.85881354682569	-1.98136959074243
PG 8831	Q6IQR3	Q6IQR3	ENSG00000159251		actc1a	-0.441799816530333	0.0997278499523217	-0.392337877058897	0.206220921268441	34	2.17100818939019	0.994079749259969	0.000105723238496455	0.0139380769891929	0.60716855868514	1.86627352405969	2.17881557374935	2.46793547036154
PG 6508	Q6DHR7;F1QTT5	Q6DHR7	ENSG00000174876	Alpha-amylase	zgc:92137	0.523024313210706	-0.0206792361291065	0.722433634227532	-0.161487128294257	35	-1.87010121387051	0.00853212606651576	0.000106224345960056	0.0139380769891929	0.610046418848604	-1.72055910526389	-1.87145261057683	-2.01829192577082
PG 7685	Q1L9H0;Q1L9G9;Q1L9G8;Q1L9G6	Q1L9H0	ENSG00000010278	Tetraspanin	cd9b	0.83793552235	0.177295840878564	1.13721812736409	0.000391155300771965	36	-2.16911966042116	0.00330837541354693	0.000106431136009555	0.0139380769891929	0.611234014102873	-1.82530612207818	-2.29436814267867	-2.38768471650664
PG 3823	Q7SZ51;Q561U9;Q4QRF8;B3DJ33;Q5RIZ2;F1Q657;Q804G1	Q7SZ51	ENSG00000142615		ela2l	0.108290269700484	0.136147098786834	0.265797275511205	0.12140118417569	37	-1.78380209958783	0.0118405014800627	0.000106559531229722	0.0139380769891929	0.611971387852295	-1.80916392379767	-1.83475623717012	-1.70748613779569
PG 4870	E7FA17	E7FA17	ENSG00000142327		LOC100535895	0.502851103625183	0.171191560200065	0.739770311020241	0.0711629059860731	38	-1.8687970502804	0.00870625108828139	0.000108307220884444	0.0139380769891929	0.62200836953936	-1.69204459112326	-1.96644527606009	-1.94790128365783
PG 6380	F1QQ79;Q5RGD8	F1QQ79	ENSG00000120254		mthfd1l;si:ch211-266i18.6	-0.0299040627710291	-0.114481543746102	0.0486256496355834	-0.144180630509944	39	1.82848603310773	0.985547623193453	0.000108905034579439	0.0139380769891929	0.62544161358972	1.68612577394982	1.9153441580799	1.88398816729348
PG 1690	A8KB50;A0A0R4IV62	A8KB50	-		zgc:171566	0.0273773016663989	-0.25945045412067	0.0852259061451547	-0.329749309780747	40	1.8549106128079	0.986418248302281	0.00011078944789291	0.0139380769891929	0.636263799248984	1.71280231028445	2.01145381609205	1.84047571204721
PG 9711	Q7ZUW1;A0A0G2KHK0;A0A0G2KKC3;A0A0G2KGL2	Q7ZUW1	ENSG00000159131		gart	0.201719621941834	-0.013186744139831	0.344194818420303	-0.0777702784366897	41	1.73139150375297	0.980846247605781	0.000115937863850367	0.0139380769891929	0.665831152092656	1.7233298643011	1.7497047909871	1.72113985597069
PG 9466	Q7SXI0;A0A0R4IK35	Q7SXI0	ENSG00000143819		ephx5	-0.164394617956368	-0.286341239298671	-0.147259435054731	-0.31704315885242	42	1.94147689454143	0.989378373672297	0.000118889203455678	0.0139380769891929	0.682780695445956	1.69922211480459	2.1257384666065	1.99947010221319
PG 35	A0A0U2PLW3;A0A0U2NRI4;A0A0U2NDH7;A0A0U2JEX3;A0A0A0VDA7;Q9MIY0	A0A0U2PLW3	ENSG00000198786	NADH-ubiquinone oxidoreductase chain 5	ND5;mt-nd5	-0.0482556026699939	0.0302588118294939	0.0579992554672552	0.0320517555984644	43	1.78162890515883	0.983806372975797	0.000120417477044835	0.0139380769891929	0.691557570668486	1.65824390981152	1.79607322205229	1.89056958361269
PG 6520	F1QU55;Q32LQ4	F1QU55	ENSG00000132840	Betaine--homocysteine S-methyltransferase 1	bhmt	-0.0981939531751199	-0.105798718533455	-0.030243017852786	-0.117963761337594	44	1.82387420362929	0.985373498171687	0.000120532599856418	0.0139380769891929	0.692218720975407	1.64939151133255	1.91129882007799	1.91093227947732
PG 7752	Q1LWN2;Q8JH37;A4VCF4	Q1LWN2	-		vtg1	-0.561088889051501	0.0558005284256054	-0.542790770832477	0.181809224702308	45	2.24399532143898	0.995472749434094	0.000121130812245702	0.0139380769891929	0.695654254727068	1.87169278220033	2.28290492278152	2.57738825933508
PG 908	Q5RG54;A0A0R4IH09;A6H8S4	Q5RG54	ENSG00000128059	Amidophosphoribosyltransferase	ppat	-0.173706253433294	-0.148654665734779	-0.128712944635457	-0.151295971337126	46	1.88141336223063	0.987462998432875	0.00012161126059534	0.0139380769891929	0.698413469599036	1.66124142200126	1.99619482365126	1.98680384103939
PG 6180	Q6NWD1;F1QJN9;A8KBB2;A0A0R4ILM4	Q6NWD1	-		cpb1	0.0690182763906262	0.0853341032897375	0.208462719473218	0.0701770695468656	47	-1.72453177749657	0.0132335016541877	0.000125283262815994	0.0139380769891929	0.719501778352251	-1.77918530068791	-1.7467230440141	-1.64768698778771
PG 6971	F1R894;F8W3C3	F1R894	-		prss59.1	0.310027100645383	-0.0149333696620665	0.471861235213587	-0.105064615032887	48	-1.70598860573235	0.0139300017412502	0.000128409118159624	0.0139380769891929	0.737453565590723	-1.66077312875018	-1.69470096782221	-1.76249172062468
PG 5305	E9QCX2;F1QYH7	E9QCX2	-		grhprb	0.244243485465484	-0.274024402397249	0.338477244077893	-0.39756093941514	49	1.77543841885083	0.9832839979105	0.000128809738464532	0.0139380769891929	0.739754328001806	1.73786057161821	1.92355832979082	1.66489635514348
PG 1410	A0A0R4IQ91;E7FCS3	A0A0R4IQ91	-		zgc:165453	-0.316406983983404	-0.232250175015695	-0.315358014538142	-0.217384215101251	50	2.00292374415159	0.990945498868187	0.000129133574966043	0.0139380769891929	0.741614121029987	1.69590418416467	2.17073210197998	2.14213494631012
PG 1291	A0A0R4INE6;E7EYT7;F1QQ90;D1MCG5	A0A0R4INE6	-		si:ch73-199e17.1	-0.102767221308449	-0.179716853752752	-0.0515162355697137	-0.204717565061178	51	1.81508268596757	0.98485112310639	0.000131432692553126	0.0139380769891929	0.7548179533326	1.62400604843523	1.94050784699484	1.88073416247265
PG 6550	F1QV15	F1QV15	-		vtg6	-0.632777485646067	0.121697230515435	-0.613396311556621	0.276790612277655	52	2.29522305604744	0.996343374542922	0.000132674685456976	0.0139380769891929	0.761950718579413	1.90020729634095	2.30579319087724	2.67966868092414
PG 4513	E7F2R8	E7F2R8	ENSG00000189058		apoda.2	0.41319004160325	0.250744249414332	0.650848970763899	0.186553198559008	53	-1.76648114919112	0.0121887515235939	0.000135041345623241	0.0139380769891929	0.775542447914272	-1.61869146769487	-1.89811397249057	-1.78263800738791
PG 8319	Q5RI59	Q5RI59	-		si:ch211-240l19.6	0.257559880444525	0.539777077614228	0.528904192506941	0.56617787473734	54	-1.9131969408674	0.00696500087062511	0.000135248757455521	0.0139380769891929	0.77673361406706	-1.78641633188222	-2.18073734423558	-1.7724371464844
PG 703	A0A0R4IE72;Q561Z7;Q8AV83	Q8AV83	ENSG00000275896		try	0.170975434375625	0.169136343045396	0.346985025585178	0.145998006829841	55	-1.6933576224169	0.014974751871844	0.000136218199636185	0.0139380769891929	0.782301120510612	-1.6812928414797	-1.76570337646688	-1.63307664930413
PG 5671	F1Q7L0;A2VCZ6	F1Q7L0	-		vtg4	-0.833151030781324	0.222751186750317	-0.828586892732352	0.443504810187839	56	2.56509669683217	0.999129374891172	0.000136354474646792	0.0139380769891929	0.783083747896528	2.09048019170548	2.53881732319257	3.06599257559845
PG 8003	Q4V981	Q4V981	ENSG00000110887		dao.1	-0.0236630514165516	0.149890666706006	0.112751863134976	0.168454430524406	57	1.73162132688301	0.981020372627547	0.00013891441212636	0.0139380769891929	0.797785468841685	1.64360269475157	1.6833077433802	1.86795354251725
PG 9152	Q6P5J0	Q6P5J0	ENSG00000243480	Alpha-amylase	amy2a	0.279330481142941	0.190835971574299	0.47974046744941	0.146547993143367	58	-1.68422929587232	0.0156712519589065	0.000144035227221003	0.0139380769891929	0.827194309930221	-1.61431847776033	-1.77555163339356	-1.66281777646307
PG 4587	E7F4G7	E7F4G7	ENSG00000145362			0.584152317115723	0.265273409736422	0.856079656063419	0.16400627661586	59	-1.84097245096761	0.0106216263277033	0.000144323441106553	0.0139380769891929	0.828849522274936	-1.60573421060962	-1.99250367929144	-1.92467946300177
PG 341	A0A0N4STU7	A0A0N4STU7	-			0.750295741001485	0.212053015340811	1.04107089368591	0.0620913370476814	60	-1.94859554997014	0.0062685007835626	0.000147232270109506	0.0139380769891929	0.845554927238894	-1.64142840515957	-2.08515000061954	-2.11920824413131
PG 7586	Q0P421	Q0P421	-		vtg3	-0.529211890726372	0.500587022282786	-0.409631315741629	0.702816761729083	61	2.25133911300311	0.995646874455859	0.000154439381797357	0.0139380769891929	0.886945369662219	1.98104459328325	2.06127007341557	2.71170267231051
PG 7825	Q1MTC4	Q1MTC4	-		vtg2	-0.618265433340582	0.0906510460176116	-0.602904263962059	0.236526978814918	62	2.18781721298045	0.994950374368797	0.000158994870763509	0.0139380769891929	0.913107542794829	1.79396666883739	2.21314686954914	2.5563381005548
PG 2717	A5PF61	A5PF61	ENSG00000184530	Protein leg1a	leg1a	-0.112757076784182	-0.169037170103028	-0.0610338465700039	-0.189703407287904	63	1.74134264996172	0.981368622671078	0.000160728853839664	0.0139380769891929	0.923065807601189	1.54739111007735	1.86205589795846	1.81458094184936
PG 1935	A0A0R4IZR0;Q7SYE0;A0A1D5NSR3;E9QH68	E9QH68	ENSG00000175224	Autophagy-related protein 13	atg13	0.267116879288007	-0.0699299684870505	0.409327538511953	-0.160411916761391	64	-1.61483174327788	0.0196761274595159	0.000166031348466507	0.0139380769891929	0.953518034243151	-1.60152005445816	-1.57238350386749	-1.67059167150799
PG 9990	Q90YN8	Q90YN8	-		vtg1	-0.437345378807274	-0.969214918104934	-0.616522747604025	-1.06477725222287	65	2.57902479608402	0.999303499912937	0.000169309175792817	0.0139380769891929	0.972342596578146	2.06926622999629	3.13120551141567	2.5366026468401
PG 2067	A0A1D5NSX3;F1QS73	F1QS73	-			0.397210514602594	0.0991785402995969	0.599424026802405	0.0102058720609747	66	-1.63341830805703	0.0181090022636253	0.000171382973020145	0.0139380769891929	0.98425241405469	-1.52292207166323	-1.68665024961137	-1.69068260289649
PG 2451	Q6AZC2;A2VD37;Q1JPZ1	Q1JPZ1	ENSG00000168928		LOC562139;zgc:136461	0.15099042148331	-0.069102592085285	0.272220188996321	-0.132389058211776	67	-1.60214815387583	0.0205467525683441	0.000171671662715616	0.0139380769891929	0.985910358975781	-1.64616243922221	-1.55163439369104	-1.60864762871424
PG 9800	Q7ZW73;Q8JH71;E9QF34;E9QBQ4	Q7ZW73	ENSG00000136872	Fructose-bisphosphate aldolase;Fructose-bisphosphate aldolase B	aldob	-0.0781342844019666	0.17336026538936	0.053393655558571	0.209021118438168	68	1.6857540444223	0.978408497301062	0.000172122244361376	0.0139380769891929	0.988498049367382	1.57532027960397	1.62946214848577	1.85247970517715
PG 8124	Q6DHD9;Q561U4	Q6DHD9	-		zgc:112160	0.268143902304648	0.261936525517308	0.481777560229812	0.233624019598411	69	-1.64386095991361	0.0174125021765628	0.000172951050686473	0.0139380769891929	0.993257884092413	-1.5657040594034	-1.77059628159544	-1.595282538742
PG 197	A0A0G2KY72	A0A0G2KY72	-			0.366449503905336	0.242994695624751	0.593928748003017	0.188229787804838	70	-1.65630335919467	0.0172383771547971	0.000173330260117517	0.0139380769891929	0.995435683854901	-1.53315411920738	-1.78057121744441	-1.65518474093221
PG 3882	B3DKL0	B3DKL0	ENSG00000138363		atic	0.011989926130797	0.138847432764271	0.152530435263943	0.147032731780461	71	1.62442373248768	0.975970746996343	0.000179100392084136	0.0139380769891929	1	1.55191360338981	1.57913172119499	1.74222587287823
PG 5763	F1Q9N0;F1QX33;F1QFH8	F1QFH8	ENSG00000204444		apom	0.251596668572087	-0.326605415604605	0.335883562789186	-0.461742163623434	72	1.67363500187997	0.977711997214	0.000184639422614657	0.0139380769891929	1	1.62950367981435	1.84801109862907	1.54339022719648
PG 4213	Q6DHS5;Q32LW4;F1QAF6;D3XD46;F1QL72;D3XD54;F1QRI1;F1QM88;D3XD48	Q6DHS5	ENSG00000241119		ugt1a1;ugt1ab;ugt1a5;ugt1a2	0.547124041948459	-0.0952535103207845	0.734916853284042	-0.255696929275611	73	-1.68715350801127	0.0151488768936096	0.000184735336169227	0.0139380769891929	1	-1.54013848033958	-1.65226558446687	-1.86905645922735
PG 3076	A8KB74;A0A0J9YJ49;A0A0R4IFK1	A8KB74	ENSG00000174990; ENSG00000169239		ca5a	-0.117785817243973	-0.171011470774876	-0.067402622317507	-0.190878046150305	74	1.68954976887301	0.978756747344593	0.0001870233200207	0.0139380769891929	1	1.49272609411134	1.81163658354245	1.76428662896524
PG 6886	F1R5I1;Q6DHC9	F1R5I1	-		zgc:92511	0.762270791795175	-0.178699840667232	0.971351864406325	-0.404932250540156	75	-1.84734234768942	0.010273376284172	0.000195984730038194	0.0139380769891929	1	-1.60999988186193	-1.78565689860891	-2.14637026259743
PG 6663	F1QZ40;Q7SXZ8	F1QZ40	ENSG00000160282		ftcd	0.170836001288677	-0.000293854826496201	0.31045162284296	-0.0552616289699796	76	1.54635267433754	0.970050496256312	0.000197651903429596	0.0139380769891929	1	1.52550209925619	1.56035329502776	1.55320262872868
PG 2028	A0A140LH96	A0A140LH96	-			0.00718980644750604	0.352190292516118	0.192650237580221	0.401613117932017	77	-1.66962922924939	0.0165418770677346	0.000198334974949236	0.0139380769891929	1	-1.70315617898012	-1.82328308846175	-1.4824484203063
PG 9463	Q7SXG7;B0S7E1	Q7SXG7	ENSG00000166164		brd7	0.168766764501594	-0.480782899809723	0.204867336294609	-0.625626396671083	78	1.74730646064767	0.981716872714609	0.000200456629791317	0.0139380769891929	1	1.63228225543578	2.00630008886661	1.60333703764063
PG 9415	Q6TNR8	Q6TNR8	ENSG00000142657	6-phosphogluconate dehydrogenase	pgd	0.200217782365137	-0.15336081804796	0.312330667161366	-0.243954845610458	79	1.56576706641998	0.972314121539265	0.000201101239586603	0.0139380769891929	1	1.52978733019164	1.65561831950793	1.51189554956036
PG 4707	E7F6N0;X1WD18	E7F6N0	ENSG00000129951		lppr3b	0.541440576465209	0.367416786149549	0.827511045005407	0.295303422193927	80	-1.73399558964711	0.0127111265888908	0.000202411375220529	0.0139380769891929	1	-1.50009917658523	-1.93445420420646	-1.76743338814963
PG 8992	Q6NYR0;Q7SXN1;Q2TL58;E9QEK5;E9QBE1	Q6NYR0	ENSG00000176974	Serine hydroxymethyltransferase	shmt1	0.0689778558692964	0.106357068795449	0.212927560033519	0.0951628845726273	81	1.55939004991467	0.971617621452203	0.000202809624224939	0.0139380769891929	1	1.50879210304127	1.52648910988414	1.64288893681861
PG 3559	B0V1J9;Q7SXG6	B0V1J9	-		zgc:66350	0.570447107167096	-0.0246427937733603	0.777646176668504	-0.177238380481191	82	-1.65686434233485	0.0168901271112659	0.000203991775693689	0.0139380769891929	1	-1.48461479803256	-1.6596619417356	-1.8263162872364
PG 7531	Q08BN2	Q08BN2	ENSG00000160213		cst14b.1	-0.0826679954593114	0.203637632559542	0.0545329960754489	0.246047912459124	83	1.62806939065305	0.976318997039875	0.00020886138584638	0.0139380769891929	1	1.52126096799462	1.55668046853284	1.80626673543169
PG 8663	Q6DGY8;A0A0R4ISC7	Q6DGY8	ENSG00000100902	Proteasome subunit alpha type	psma6b	-0.180622611203247	-0.334206594990361	-0.176718607386932	-0.370131085112815	84	1.74837120357316	0.981890997736375	0.000213415076301621	0.0139380769891929	1	1.48880369390592	1.95820944886455	1.798100467949
PG 9310	Q6PFN9;A0A0G2KSN1;E7FAR0	Q6PFN9	-		gldc	0.309361655495595	0.0577385036198412	0.486673721976298	-0.0185716094712571	85	1.52858458826696	0.968483371060421	0.000215037938108695	0.0139380769891929	1	1.58755907237426	1.50288960903292	1.49530508339371
PG 9832	Q7ZYX0;A0A0R4IDW0;A0A0R4IRL8;A0A0R4IQE0	Q7ZYX0	ENSG00000073060		scarb1	0.104830867516018	-0.179252261577512	0.194006396376599	-0.252504543766948	86	1.55237289908708	0.970572871321609	0.000220412711688547	0.0139380769891929	1	1.46415413266822	1.66238897137453	1.5305755932185
PG 8092	Q503V2	Q503V2	ENSG00000130203		apoea	0.319829980349769	0.037661563432308	0.494739838717002	-0.0448616196722975	87	1.51747358086265	0.967264495908062	0.000223367485887275	0.0139380769891929	1	1.57773804012581	1.50124408558328	1.47343861687886
PG 7159	F1RDP7	F1RDP7	ENSG00000079257		lxn	-0.586662333496012	0.0212538422240164	-0.580439273928914	0.146720663323961	88	1.99701690468518	0.990771373846422	0.000223440307860504	0.0139380769891929	1	1.60535733727955	2.05539942742782	2.33029394934818
PG 7978	Q4V8Q9	Q4V8Q9	-		LOC100004902	0.0736557841899352	0.224486503219761	0.243814559868936	0.234417697421562	89	-1.54797491662349	0.022462127807766	0.000227777298856912	0.0139380769891929	1	-1.5733561506165	-1.64141270770076	-1.4291558915532
PG 5764	F1Q9N9;O57689;F1QX07;Q6P932;I2BJP5	F1Q9N9	ENSG00000265203		irbp;IRBP	0.589817035963984	-0.58295555351856	0.680702286139608	-0.845053949104105	90	-1.89073187573111	0.00800975100121888	0.000228713296081859	0.0139380769891929	1	-1.8171300556989	-1.61044688907184	-2.2446186824226
PG 5699	F1QJH7;Q4QRC8;F1Q845	F1QJH7	ENSG00000188886	Metalloendopeptidase	c6ast4	0.189225281503364	0.573009620082526	0.455252321297937	0.621571526384639	91	-1.73154780586527	0.0128852516106565	0.000230696612289878	0.0139380769891929	1	-1.6321524679507	-2.01102819724007	-1.55146275240503
PG 8375	Q5TZ29	Q5TZ29	ENSG00000084674		apobb.1	-0.0923637890598254	0.114863237511776	0.0240149889061729	0.142836853736064	92	1.57847788913867	0.973532996691625	0.000231337094792403	0.0139380769891929	1	1.44965961797885	1.5530341649938	1.73273988444338
PG 5546	F1Q5I4;Q803Z4	F1Q5I4	ENSG00000142615		ela2	0.438852617640198	0.340440381270158	0.700440795235228	0.287141485660604	93	-1.61681979314165	0.0195020024377503	0.000235811293173212	0.0139380769891929	1	-1.43893749557801	-1.79603443733531	-1.61548744651163
PG 1647	A0A0R4IUC3;A0A0R4IAS6;Q7T3E1	Q7T3E1	ENSG00000184047		diabloa	0.0892291022352459	0.560412481573674	0.33433262003783	0.629889432028108	94	1.72136975095424	0.979975622496953	0.000237276286081992	0.0139380769891929	1	1.76882160350424	1.45561669715327	1.9396709522052
PG 7779	Q1LXN3	Q1LXN3	ENSG00000132849		inadl	-0.862644051355192	0.337642453027593	-0.838791941942724	0.58686916675987	95	2.34414524098103	0.997388124673516	0.000238907666297539	0.0139380769891929	1	1.87720195539657	2.26147647330226	2.89375729424424
PG 8789	Q6IMW5;B2ZHD9;B2ZHD8	Q6IMW5	ENSG00000170231		fabp6	0.0586574046339265	-0.024061365456558	0.172732096653145	-0.057378060892485	96	-1.50416202874423	0.0250740031342504	0.000239018257983566	0.0139380769891929	1	-1.5851523093837	-1.4698516534129	-1.45748212343609
PG 4947	E7FBA9;F8W4J1	F8W4J1	-		prss59.2	0.239731672500793	0.172950612305675	0.429087539167316	0.134519763311545	97	-1.50227371561422	0.0255963781995473	0.000239842119844687	0.0139380769891929	1	-1.45543291370998	-1.58158816200933	-1.46980007112336
PG 2572	K7DY73;A4FVH7;Q7SXE5	Q7SXE5	ENSG00000101323		hao1	0.089566416626128	0.00732473555044163	0.216009892593204	-0.0272868229362192	98	1.4917993762436	0.964826745603343	0.000241720688632695	0.0139380769891929	1	1.43219468105814	1.50785741181303	1.53534603585962
PG 9355	Q6PHI8;Q7T2Q9;B2GRK9	B2GRK9	ENSG00000151005		tktb	0.283762452856086	0.028201873837391	0.450070187116806	-0.0477019591176519	99	1.48280011418169	0.964130245516281	0.000243853471519158	0.0139380769891929	1	1.52337608607846	1.47402697513605	1.45099728133056
PG 4115	B8JL43;F1R858;Q6IMF9;Q6P3G0;Q7SYA7;Q8AX64	B8JL43	ENSG00000012223	Serotransferrin	tfa	0.200522218633776	0.00601535918851558	0.346901019375197	-0.0546783427927687	100	-1.47366391277904	0.0268152533519067	0.000246684806479314	0.0139380769891929	1	-1.47859571873445	-1.46504788788876	-1.47734813171391
PG 1481	A0A0R4IRI2	A0A0R4IRI2	-			0.460733460175294	-0.0239722219785115	0.648086407407087	-0.150895028630847	101	-1.52847242567424	0.0233327529165941	0.000250169439053152	0.0139380769891929	1	-1.41040470437545	-1.52359328326194	-1.65141928938531
PG 9430	Q6XNL8;Q4KMI7	Q6XNL8	ENSG00000159251		acta1b	-0.632186292620255	0.102083245259996	-0.616907586970022	0.253350494216774	102	1.99615604362631	0.990597248824656	0.000253874274703223	0.0139380769891929	1	1.59763050774956	2.01667762759301	2.37415999553636
PG 6348	F1QQQ3;F1QPC0	F1QQQ3	-		vtg3	-0.704891332016198	-0.116794802208693	-0.749842294931732	0.0102409833753285	103	2.08491662919216	0.991990248998781	0.000253925223738098	0.0139380769891929	1	1.6079672693688	2.22228509479111	2.42449752341655
PG 4796	E9QFU6;E7F8J2	E9QFU6	ENSG00000184357		si:dkey-108k21.10	-0.491496957863097	0.268493587841928	-0.414864007365735	0.41829552329757	104	1.87678943926724	0.987114748389344	0.000259115528763357	0.0139380769891929	1	1.58017059072969	1.80223135226703	2.24796637480501
PG 3158	D3XD85;F1QRV5;F1QG53;E7F553;E7F025;D3XD92;D3XD87;D3XD84;A8WGC1;A0A0N4SU78;F1QCF6;D3XD89;D3XD90	D3XD85	ENSG00000135220		ugt2b1;ugt2b6;FP236810.1;ugt2b3;zgc:172315;ugt2b5	0.526700627418783	-0.235425319101183	0.68068406171551	-0.417472941786916	105	-1.59739143186767	0.0208950026118753	0.000259751284276351	0.0139380769891929	1	-1.48766085664947	-1.48958380964741	-1.81492962930613
PG 5800	F1QAH5;F1QE29	F1QAH5	ENSG00000112297		aim1a	0.0369629948739437	0.286008797727466	0.21364216141808	0.316053328518221	106	1.53633590473872	0.969179871147484	0.000260181655071387	0.0139380769891929	1	1.50471747471773	1.41423002916619	1.69006021033225
PG 6269	F1QM50	F1QM50	ENSG00000133110		postna	0.121144561923077	0.0587394903882454	0.264377933961715	0.0264437161323631	107	-1.4598232145203	0.0283823785477973	0.000263567031900887	0.0139380769891929	1	-1.49382825646696	-1.47227238083027	-1.41336900626367
PG 2132	A0JMK0	A0JMK0	ENSG00000133110		postnb	0.72829440800654	0.510488704603344	1.07912074772553	0.421771818201744	108	-1.83572478947311	0.0107957513494689	0.000265913018884504	0.0139380769891929	1	-1.48159323092419	-2.12274450544091	-1.90283663205422
PG 7718	Q1LVB8;Q1LVB7	Q1LVB8	-		si:ch211-51e12.7	0.132393659213589	0.172108461469475	0.30201153993063	0.158512756926181	109	-1.46916356978588	0.0275117534389692	0.000268821216912941	0.0139380769891929	1	-1.47562183667413	-1.54020406318656	-1.39166480949697
PG 4740	E7F7E8	E7F7E8	ENSG00000197226		tbc1d9b	0.0447230564551065	0.336813399909818	0.233721442483116	0.37460498284727	110	1.54556692571812	0.969876371234546	0.000269226533275656	0.0139380769891929	1	1.52763913676185	1.39700551182478	1.71205612856773
PG 717	F1QPT1;B3DJ54;F1RCQ7;A0A0R4IEJ3	F1QPT1	ENSG00000159650		uroc1	0.379544586211138	-0.253407332926544	0.502855995111544	-0.404571443785276	111	1.53239565944427	0.969005746125718	0.000269393443461677	0.0139380769891929	1	1.56579315351407	1.66012126652182	1.3712725582969
PG 6281	F1QMF8	F1QMF8	-		taf4b	-0.113996411386194	-3.47336019138421			112	-2.70687097979616	0.000174125021765628	0.000273941580381511	0.0140241293711605	1	-2.63973334841135		-2.77400861118096
PG 1186	Q567D0;A0A0R4ILP9;A0A0J9YJA8;Q32Q46;A0A0R4IQD6	Q567D0	-		zgc:112146;zgc:123284	0.57837748584619	0.252205066755033	0.846447489575253	0.14982505063283	113	-1.59311629260765	0.0214173776771722	0.000277745573212155	0.0140241293711605	1	-1.36327025626853	-1.73756625860685	-1.67851236294756
PG 9565	Q7T2P7;Q7M569	Q7T2P7	ENSG00000135821	Glutamine synthetase	glula	0.0867410139263657	0.291907913479658	0.273756100561263	0.311471046794585	114	1.50053412176995	0.966045620755703	0.000282158421020949	0.0140241293711605	1	1.49470105288188	1.37178420998103	1.63511710244695
PG 228	A0A0G2L2Q2	A0A0G2L2Q2	ENSG00000184076			0.372679190227879	-0.0510799009638059	0.538169737548735	-0.162597075927923	115	-1.46010293755989	0.0282082535260317	0.000282456414003501	0.0140241293711605	1	-1.3908801324866	-1.43497512925023	-1.55445355094283
PG 2485	E9QBJ5;Q8AXX4;A3KNU1;Q5BLJ1;A7MD90;A0A0R4IRB4	E9QBJ5	ENSG00000091583		ntd5	0.038024864602209	0.230171149468841	0.202911832072342	0.249467972305149	116	1.48802804424804	0.964478495559812	0.000283266412511687	0.0140241293711605	1	1.4461103920337	1.39429763294181	1.62367610776861
PG 3187	Q6GMK3;A8WHV1	Q6GMK3;A8WHV1	-		rgcc	0.245294310177021	-0.238148847518424	0.347420298073143	-0.355183551843784	117	-1.47317199303667	0.0269893783736723	0.0002945247492651	0.0144290671797968	1	-1.50327468703871	-1.34340991174487	-1.57283138032642
PG 4912	E7FAN8;Q802G9;A0A0R4IVF7;A0A0R4IKT9;F6NSR1	E7FAN8	ENSG00000178980		sepw1	0.621722445360432	-0.183794452062216	0.804101738024667	-0.378258424730315	118	1.59011415488062	0.973881246735156	0.000296470473135299	0.0144290671797968	1	1.7568929603223	1.66466765798978	1.34878184632978
PG 9434	Q6YLH7	Q6YLH7	ENSG00000182533	Caveolin	cav3	0.015727199659201	0.301373592309588	0.191835245686006	0.339252249825915	119	1.50146767963094	0.966219745777468	0.00030095519834184	0.014524249614094	1	1.46231551347494	1.37308442078775	1.66900310463012
PG 2849	A6H8S3;F1Q4L4;A5WW23	A6H8S3	ENSG00000140264		serf2;si:ch211-39k3.2	-0.39998254667936	0.0681168060312494	-0.349686790989534	0.158928221113227	120	1.68936786683659	0.978582622322828	0.000308194051651551	0.0147496536552905	1	1.39920588190652	1.71022699990511	1.95867071869814
PG 4827	E7F971;A0A0G2KZ87	E7F971	-		LOC565211	0.679870527895672	0.23333672441909	0.962382650554475	0.103775934701519	121	-1.61384522959514	0.0198502524812816	0.000311307283053557	0.0147755184014593	1	-1.33741472056757	-1.75609813377701	-1.74802283444084
PG 3138	A8WFZ1;F1QJD8;F1R5R5	A8WFZ1	-		zgc:172051;zgc:172253	0.0118290749298787	0.0363116142887635	0.130330737658017	0.025252170132299	122	1.42792942945651	0.957687619710953	0.000316477537971397	0.0148977909882765	1	1.33546172056932	1.43489813214215	1.51342843565806
PG 7023	F1R9S0;P58781	F1R9S0	ENSG00000093072	Adenosine deaminase CECR1-A	cecr1a	0.124790399730929	-0.294425243662082	0.192880464267854	-0.393983733639521	123	1.47511507171843	0.963433745429218	0.000320059145115568	0.0149438997593391	1	1.37444908464149	1.64236084825518	1.40853528225863
PG 8744	Q6DRF3	Q6DRF3	ENSG00000008018	Proteasome subunit beta type	psmb1	-0.222646315967556	-0.177264967562613	-0.192711255830293	-0.173890905824142	124	1.56241191792863	0.971791746473968	0.000325474605300461	0.0149669074093076	1	1.31246656213942	1.6953490639541	1.67942012769236
PG 9750	Q7ZVF1	Q7ZVF1	ENSG00000134216		chia.1	0.654141948453273	-0.140138958887217	0.851798891802447	-0.333942210988281	125	-1.56812973944207	0.0215915026989378	0.000325764134801227	0.0149669074093076	1	-1.3768390189639	-1.51819105861196	-1.80935914075037
PG 8908	Q6NWH2	Q6NWH2	ENSG00000175130		marcksl1b	-0.451138596603725	0.119548783612276	-0.399123595899462	0.23194376907386	126	1.71436456733044	0.979453247431656	0.00032954144666655	0.0150202899063968	1	1.40884945791279	1.71275436743035	2.02148987664818
PG 6012	Q7ZYY1;F1QFU5;Q6IQF7	Q7ZYY1	ENSG00000138398		ppig	0.451582912545807	-0.0673325378312218	0.627961223185988	-0.200278701328113	127	1.43556849508029	0.958906494863312	0.000335753394447166	0.0151829271205518	1	1.54070041495554	1.46321143066841	1.30279363961693
PG 8371	Q5TZ05	Q5TZ05	ENSG00000175806		msra	0.387669959074649	0.037706549851147	0.574950063616652	-0.0606046222570829	128	1.39690416484489	0.95420511927564	0.000347437565053157	0.0152286427351834	1	1.49076034049633	1.37569364763158	1.32425850640675
PG 6952	F1R7P4	F1R7P4	ENSG00000117600		lppr4a	-2.21072955762891	2.33421380997482			129	-2.6231390921031	0.000348250043531255	0.000347728945228943	0.0152286427351834	1	-2.49598651413773	-2.75029167006848
PG 9012	Q6NZS0;Q6PHV5;Q90WI2	Q6NZS0	ENSG00000091704		cpa5	-0.0477639497911885	0.324806467651109	0.121805790757513	0.381875584009054	130	-1.48483427423999	0.026641128330141	0.000350010242103427	0.0152286427351834	1	-1.55087384431516	-1.62051791009813	-1.28311106830669
PG 1107	Z4YJ74;A0A0R4IKA3;E7F876;Q7T163	Z4YJ74	ENSG00000134313	Kinase D-interacting substrate of 220 kDa	kidins220b;kidins220	-0.60156451252894	-0.271611657159103	-0.66092088559097	-0.19774920175444	131	1.87701576086901	0.987288873411109	0.000350522323307554	0.0152286427351834	1	1.42120319795673	2.08572225965996	2.12412182499036
PG 7999	Q7ZV01;Q4V942;F1QJ44;A0A0R4IBC8;F1QAW2;Q6NZ17;F1QSJ7	Q7ZV01	-		zgc:56304	0.0907530588637568	-0.122855585291034	0.189469251383704	-0.182224288398093	132	1.39016148296702	0.953334494166812	0.000353843160005866	0.0152286427351834	1	1.30590700091752	1.47246850074722	1.39210894723632
PG 9576	Q7T337;F8W455	Q7T337	ENSG00000165140		fbp1b	-0.183030220968906	0.0830210180446881	-0.0900060639586128	0.126118158521722	133	1.48447979676617	0.964304370538046	0.000354698297454918	0.0152286427351834	1	1.30460564966507	1.48188821858016	1.66694552205327
PG 9742	Q98T96;Q7ZV97	Q98T96	ENSG00000134716		cyp2ad2	0.547297061084776	0.0865674931914563	0.774149675211117	-0.0397241766382272	134	-1.45773930678759	0.0289047536130942	0.000357495057634842	0.0152286427351834	1	-1.27539017189277	-1.51551416900585	-1.58231357946414
PG 6222	F1QKH5	F1QKH5	-		emilin3a	0.504639468263203	-0.293095534826349	0.642224273352547	-0.48085131926098	135	-1.50306962312947	0.0254222531777816	0.000358620565503123	0.0152286427351834	1	-1.41544018915896	-1.36426276799877	-1.72950591223069
PG 3736	X1WFZ2;B3DFQ1	X1WFZ2	ENSG00000256812		capns1b	0.179244866271937	0.198822229408943	0.363133306527444	0.179340895323444	136	1.38208842160475	0.952289744036218	0.000360629533690571	0.0152286427351834	1	1.40400185019238	1.29401132074093	1.44825209388094
PG 2833	A5WWD7;Q5CZT1;Q4VBJ3	A5WWD7	ENSG00000176978		dpp7	0.249371439661009	-0.307101084461582	0.337439539975174	-0.438051837407365	137	1.42811127904812	0.957861744732718	0.000375098605299894	0.0155989728411109	1	1.38665957433119	1.59271122670907	1.3049630361041
PG 6572	F1QVU3;Q802V3;A0A0R4IMC6	F1QVU3	ENSG00000127831		vil1	0.547886202458537	0.0999388231783417	0.77771634480068	-0.023975504951556	138	-1.4429462835406	0.0296012537001567	0.000376787348786305	0.0155989728411109	1	-1.25771329160565	-1.50757780335053	-1.56354775566561
PG 9157	Q6P5K6	Q6P5K6	ENSG00000178537		slc25a20	0.012007885364874	0.0639328443685537	0.136471085529662	0.0580260274024343	139	1.37502025170938	0.951593243949155	0.000378443499736984	0.0155989728411109	1	1.28799580829235	1.36790099475045	1.46916395208534
PG 4304	E7EYN3	E7EYN3	-		si:dkeyp-73b11.8	0.520417357327726	0.37970265517417	0.805294539024918	0.314794917831823	140	-1.51037695928586	0.0243775030471879	0.000380264007967183	0.0155989728411109	1	-1.28450594159115	-1.71555957175691	-1.53106536450953
PG 9754	Q7ZVI7;B2GS08;E9QD59;E9QH14	Q7ZVI7	ENSG00000075624	Actin cytoplasmic 1;Actin cytoplasmic 1 N-terminally processed	actba;actb1	0.0730571948342019	-0.37705524774408	0.113984646267467	-0.480106573183197	141	1.46544514520575	0.962214870276859	0.000387148929956163	0.0157687681187109	1	1.3231505974373	1.6785774480722	1.39460739010776
PG 4928	E7FB06	E7FB06	ENSG00000150995		itpr1	0.0549605606212412	-3.28119399000378			142	-2.54146601755319	0.000522375065296883	0.000397878239224962	0.0160319262120816	1	-2.40857016565798		-2.67436186944839
PG 9551	Q7T2C6	Q7T2C6	ENSG00000075785		rab7	-0.494328268982895	0.259906462849441	-0.420054434716579	0.408752828299261	143	1.71016219915623	0.97927912240989	0.000399193008589181	0.0160319262120816	1	1.41047702940567	1.64018676204218	2.07982280602083
PG 2160	A0PGL9;B3DJ50;Q7SY40	A0PGL9	-		cyp2aa3	-0.122750712028173	-0.0195511885352546	-0.0407608488575453	-0.00977909163194196	144	1.40434614190808	0.954901619362703	0.000411282030710336	0.0163201838380251	1	1.23442730407164	1.44961652420037	1.52899459745221
PG 8062	Q502R9;Q8JH29	Q502R9	ENSG00000135744		agt	-0.0471651338994694	-0.296479131293969	-0.0108466081874444	-0.356384244203948	145	1.44019176028985	0.959254744906843	0.000412054093072199	0.0163201838380251	1	1.25400401938532	1.62105153624385	1.44551972524036
PG 9879	Q803I7	Q803I7	ENSG00000135069	Phosphoserine aminotransferase	psat1	0.330712609968706	0.782302269519642	0.667444072266211	0.83727720907966	146	-1.70074222802922	0.0141041267630158	0.00041718647126248	0.0164102870168522	1	-1.49073185561114	-2.09721205746231	-1.51428277101419
PG 6173	F1QJK2;Q642H3	F1QJK2	ENSG00000164402	Septin-8-A	sept8a	0.215020089425866	0.0314907959489687	0.369508791880785	-0.0277879764834164	147	1.31327341165227	0.942364617795577	0.000421274802108868	0.0164583754320492	1	1.32045728058712	1.30784839285282	1.31151456151687
PG 2996	A8E4S8;E7F8X7	A8E4S8	-		crygm2d10	-0.127903132155606	0.268069367290658	0.0148863339590833	0.333129187791013	148	1.43315569899293	0.958558244819781	0.00043026194265459	0.0165298418620302	1	1.31644537489517	1.33224045428621	1.65078126779741
PG 818	F1QYU7;A0A0R4IG00;F1RDL2	F1QYU7	-	S-adenosylmethionine synthase	mat2aa	-0.457341041820551	-0.124812302257573	-0.458908784520602	-0.0569259898029672	149	1.62910265082336	0.97649312206164	0.000432462793718911	0.0165298418620302	1	1.27314443263298	1.75246431474897	1.86169920508812
PG10357	X1WBL9;A0A0R4IU82;E7FDM6	X1WBL9	-		muc5.1	0.576675489386639	0.0415725822411865	0.799222659604735	-0.100021256223684	150	-1.4093202295937	0.0304718788089849	0.00043617039302373	0.0165298418620302	1	-1.22115068867198	-1.44631425934946	-1.56049574075965
PG 219	A0A0G2L1N0	A0A0G2L1N0	-			0.712276949042748	0.256634828646394	1.00569458051268	0.123909531810123	151	-1.52619066012585	0.0236810029601254	0.000439692513175392	0.0165298418620302	1	-1.22920126683572	-1.6826839592612	-1.66668675428064
PG 5650	F1Q777	F1Q777	ENSG00000169994		si:ch73-194h10.2	-0.118209964613185	0.295848727761357	0.0323085182617566	0.363875506988658	152	-1.43010305135473	0.0301236287654536	0.000441672760297374	0.0165298418620302	1	-1.53662953816007	-1.54588219254804	-1.20779742335609
PG 5664	Q05AI9;F1Q7H9	Q05AI9	ENSG00000151006		zgc:153968	0.182037815891665	-0.43427971468042	0.230538412709256	-0.573468281637767	153	-1.4442423404234	0.0292530036566255	0.000442491748915686	0.0165298418620302	1	-1.54368167322404	-1.20991515840306	-1.5791301896431
PG 9223	Q6PBS8;A0A0R4IYS8	Q6PBS8	ENSG00000106153		chchd2	-0.277129259130414	0.0762825416878991	-0.20269657762687	0.14002332549565	154	1.46787061840183	0.962388995298624	0.000449356354140712	0.0165298418620302	1	1.24010804330153	1.47558999809595	1.68791381380799
PG 3902	Q4V9E4;F1QG29;B3IUN7	Q4V9E4	ENSG00000132958		tpte	0.493978830706808	0.286111175329268	0.753949239093691	0.209759428830048	155	1.40555009626015	0.955423994427999	0.000451502897560442	0.0165298418620302	1	1.60018921130324	1.249990959345	1.36647011813222
PG 2351	A2BI18;F1QWF1	A2BI18	-		si:dkey-40c11.2	-0.0727125803613484	0.12930447154242	0.0503465326597393	0.155418051401084	156	1.35983748270906	0.949503743687968	0.000452424266566547	0.0165298418620302	1	1.2435468270324	1.32559875728166	1.51036686381313
PG 407	Q1LWS2;F1QUW9;A0JMM6;A0A0R4I9Q9	Q1LWS2	ENSG00000180353		hcls1	-0.111102429334458	-0.521460878115458	-0.134726242910323	-0.608786832616162	157	1.55832412907103	0.971095246386906	0.000453696971993922	0.0165298418620302	1	1.29686959799456	1.85850024340048	1.51960254581805
PG 1806	A0A0R4IX46;A0A0R4IXE0;A0A0R4IYI3;B3DJE9	B3DJE9	-		zgc:85932	0.519437737156891	-0.341216045428246	0.64938964515755	-0.541466807037293	158	-1.45112668439174	0.0290788786348598	0.000461168082585462	0.0165298418620302	1	-1.36550043705442	-1.28888069781411	-1.69899891830668
PG 1632	A0A0R4IU19	A0A0R4IU19	-			0.382228792469306	-0.0767465321978021	0.543949898966562	-0.195314013581804	159	-1.31810965954846	0.0376110047013756	0.000462986922103327	0.0165298418620302	1	-1.2491353139845	-1.28060089532558	-1.42459276933531
PG10036	Q9I9E6	Q9I9E6	ENSG00000159131		gart	-0.106290693387093	0.0226260963253476	-0.012248332521509	0.0364970766062281	160	1.35837257328197	0.948807243600905	0.000465273052263546	0.0165298418620302	1	1.20477861613876	1.38094778283701	1.48939132087013
PG 5654	Q7SXB2;F1Q7C3	Q7SXB2	-		zgc:66484	0.609602611734392	0.740027103705662	0.988073973656824	0.722112893493758	161	-1.71442012338288	0.013581751697719	0.000465891913777827	0.0165298418620302	1	-1.37454574432795	-2.10973061791157	-1.65898400790911
PG 921	A0A0R4IH90;Q7ZV03	Q7ZV03	ENSG00000151502	Vacuolar protein sorting-associated protein 26B	vps26b	0.266796923236678	-0.00438923364656548	0.423017748676527	-0.082471530304904	162	1.28266093932109	0.93627024203378	0.000475515431037287	0.0165298418620302	1	1.30852019610573	1.29173511044069	1.24772751141684
PG 3102	A8KBV7;Q29R96	A8KBV7	-		zgc:136930	0.499935648417963	0.0762408110740984	0.71594226646516	-0.0409647832486919	163	-1.34720603587124	0.0348250043531255	0.000475949703827446	0.0165298418620302	1	-1.19030430691352	-1.39625733448898	-1.45505646621122
PG 2667	F1Q5U9;A4QP14;F1REF3	F1Q5U9	-		zgc:162698	0.304756561558645	-0.235796963209622	0.418221536431222	-0.366235094146738	164	1.33290932234334	0.945672993209124	0.000477099712341681	0.0165298418620302	1	1.33269832061989	1.45712714853249	1.20890249787765
PG 7406	H0WES8	H0WES8	ENSG00000173915		si:dkeyp-80c12.10	0.715897500351545	-0.197204435196038	0.912557207804356	-0.416118735541911	165	1.49515043478602	0.965174995646874	0.000480968763068732	0.0165298418620302	1	1.70594924804063	1.56965443180151	1.20984762451592
PG 3550	Q6DGY0;B0V190	Q6DGY0	-		crygm2d15	-0.790110280407795	0.0461701622450369	-0.81560753056771	0.223695163031813	166	1.89315446826113	0.987811248476406	0.000481888423342756	0.0165298418620302	1	1.40561191753585	1.95370946855178	2.32014201869576
PG 9537	Q7T1B0	Q7T1B0	ENSG00000213931		hbbe2	0.518062842554085	0.00102191326759178	0.721226372418859	-0.134549734690114	167	-1.3483588275211	0.0344767543095943	0.000484670983793913	0.0165298418620302	1	-1.19706574730606	-1.36040582253285	-1.48760491272439
PG 1603	A0A0R4ITL5	A0A0R4ITL5	ENSG00000120332			-0.027365252135249	0.227560403590979	0.125047093361351	0.261592268837989	168	1.34187855223504	0.946543618317952	0.000487556370431865	0.0165298418620302	1	1.26708453784588	1.25425754278388	1.50429357607535
PG 7525	Q1RLV1;Q08BF9	Q1RLV1	-		si:dkey-183i3.5	0.522985806365193	-0.169116272418789	0.690525775014218	-0.337829270123218	169	-1.3715841285053	0.0325613790701724	0.000490169982106529	0.0165298418620302	1	-1.25083760624917	-1.29729396721895	-1.56662081204777
PG 7027	Q568K7;F1R9W6;A0A0B5JS81	Q568K7	-		zgc:110239;Zgc:110239	0.352762474547195	0.0414723368861885	0.534490694950184	-0.0480025052518629	170	1.28671838958566	0.936792617099077	0.00049227683406822	0.0165298418620302	1	1.36402427411789	1.26614016874202	1.22999072589707
PG 2809	Q6NYR5;A5WVL6;Q8AYF3;A5WVL7;A5WVL8	Q6NYR5	ENSG00000135047		ctsla	-0.0285239946163345	-0.0510266517832623	0.0638779013039389	-0.0691141849055063	171	1.31218965392211	0.942190492773812	0.000496012605912833	0.0165298418620302	1	1.18281416117202	1.36661234249971	1.38714245809461
PG 6016	Q7SX97;F1QFX9	Q7SX97	ENSG00000168928		ctrb1	-0.0414126338435539	0.148970892358005	0.0915708371036923	0.171494656260411	172	-1.32355745701827	0.0370886296360787	0.000496870513690942	0.0165298418620302	1	-1.42054102022617	-1.37010512131788	-1.18002622951076
PG 9129	Q6P3H6	Q6P3H6	ENSG00000100889		pck2	0.162178056616243	0.129659320087324	0.328110916904016	0.101145657865348	173	1.2755324449364	0.935225491903186	0.000498545004619308	0.0165298418620302	1	1.27558908379212	1.22394587130163	1.32706237971545
PG 4061	B8JI15;Q6NXA0;Q5U3H4;A0A0R4IMX5;A0A0R4IAX3	B8JI15	ENSG00000153574		rpia	0.262958647036329	-0.115245783790172	0.394684527988119	-0.213281280996204	174	1.2805276877896	0.936096117012015	0.000501371991670525	0.0165298418620302	1	1.28299583363535	1.34637131569677	1.21221591403667
PG 8612	Q6DG85;E9QGD6;E9QFD2	Q6DG85	-	Uricase	uox	0.2597600165265	0.146673401357549	0.447124629336303	0.0986374633323936	175	1.27419782916016	0.934528991816124	0.000507878418128193	0.0165298418620302	1	1.3258591203119	1.20680962955814	1.28992473761046
PG 7965	Q7ZW39;Q4KME9;Q6NYR9;A3KQE8;A0A0R4IW25	Q7ZW39	ENSG00000229937		prps1a	0.0490080354076663	0.203112337712402	0.210087926712349	0.214763245478708	176	1.30163412460609	0.940100992512624	0.000508352911057067	0.0165298418620302	1	1.25990778293506	1.22088930702717	1.42410528385603
PG 1974	A0A140LG11	A0A140LG11	-			-0.123595012947602	0.674923285402659	0.107311490162317	0.81549018056597	177	1.59914992860854	0.974577746822218	0.000509451856099487	0.0165298418620302	1	1.56344639040532	1.2906001416175	1.94340325380281
PG 3090	Q7ZT21;A8KBN4;F6P731	Q7ZT21	-		OTTDARP00000001843;hbae1;si:ch211-5k11.2	0.301602446840416	0.0232802560699778	0.470104230219079	-0.0577031221372597	178	-1.26326531770401	0.0414417551802194	0.000517049378947512	0.0166268720307766	1	-1.21481209082317	-1.27083439798887	-1.30414946429999
PG 8494	Q66HY6	Q66HY6	ENSG00000124160		ncoa5	0.545498812995825	-0.693679514471932	0.604542046054114	-0.966280474989318	179	1.64640120153003	0.977189622148703	0.000518232647311336	0.0166268720307766	1	1.67659872504601	1.98634656672458	1.27625831281949
PG 3251	F1QNI2;A9JRV6;Q568M3	F1QNI2	ENSG00000176390	Cytokine receptor-like factor 3	crlf3	0.406966110127849	-0.241817350776922	0.537761594707151	-0.397186992841891	180	1.33129476058463	0.945324743165593	0.000522717695082624	0.0166775984603306	1	1.38051367512352	1.45111037768519	1.16226022894517
PG 9966	Q8UVG6	Q8UVG6	ENSG00000114113		rbp2a	0.244999319727794	0.200081016059037	0.441138563866992	0.165525563872803	181	-1.27267834280211	0.0409193801149225	0.000529761951219552	0.0168089662201872	1	-1.21797028907358	-1.36620255816467	-1.23386218116808
PG 9399	Q6TGZ7	Q6TGZ7	ENSG00000189159		hn1b	0.511313973365337	-0.0572258123912273	0.700744842344716	-0.202179671095938	182	1.31837830071763	0.943235242904405	0.000539144868916797	0.0170126867153251	1	1.45503836296984	1.33650571737113	1.16359082181194
PG 1766	A0A140LG92;Q6NWI6;A0A0R4IWE1	A0A140LG92	ENSG00000115042		fahd2a	-0.297140976200111	-0.218241684650786	-0.289574745513036	-0.205227446447518	183	1.45352273638466	0.961170120146265	0.000545626888536531	0.0171231432834169	1	1.15875621169972	1.61278475768178	1.58902723977247
PG 8634	Q6DGI6	Q6DGI6	ENSG00000136810	Thioredoxin	txn	0.243060050115004	0.353230847955552	0.471719903449189	0.347927280607365	184	1.31418026464498	0.942538742817343	0.000550677559318747	0.0171445134031981	1	1.39761848015064	1.14275754827755	1.40216476550673
PG 5485	F1Q4P0	F1Q4P0	-		CR385063.1	3.08754226270525	0.841349692492688			185	-2.3792667364213	0.00121887515235939	0.000559438374562084	0.0171445134031981	1		-2.21421976495063	-2.54431370789198
PG 7958	Q6NUW3;Q4KMC7;F1QQC5	Q6NUW3	ENSG00000083807		slc27a2a	-0.331238209816897	-0.103720177759561	-0.305302274931139	-0.0612302988421731	186	1.44331807574233	0.959951244993906	0.000559460672309262	0.0171445134031981	1	1.1538738525949	1.54671562032476	1.62936475430734
PG 1238	B7ZDA2;A0A0R4IMK8;Q6DHD6	B7ZDA2	ENSG00000143891	Aldose 1-epimerase	galm	-0.217898879723897	0.402597776108607	-0.0626300131324407	0.513911495539978	187	1.44897019261774	0.960821870102734	0.000561564385359435	0.0171445134031981	1	1.31378919635499	1.28608095086953	1.74704043062872
PG 2361	A2BII1;Q6NYL5-2;Q6NYL5	A2BII1	ENSG00000167701	Alanine aminotransferase 2-like	gpt2l	0.246415151518034	-0.398017883989155	0.314429118790064	-0.545377471688557	188	1.35105550886833	0.947588368448546	0.000563717942574128	0.0171445134031981	1	1.29051489593158	1.5621997968889	1.20045183378452
PG 7583	Q0P3Z4	Q0P3Z4	-		tnni1c	0.305831436279444	0.241834081637846	0.522016809994907	0.200965752998893	189	-1.27289540426153	0.0407452550931569	0.00056421957743417	0.0171445134031981	1	-1.17997907933236	-1.39214156742408	-1.24656556602815
PG 6251	Q4V9D0;F1QLM7	Q4V9D0	ENSG00000173221		glrx	0.0182874776571831	-0.919709246450128	-0.0672461053715843	-1.11205538137512	190	1.75759558366241	0.982413372801672	0.00056965871948792	0.0172034573652796	1	1.48298743865763	2.25124978188396	1.53854953044565
PG 3718	Q1LXD4;B2GTD3;Q6P3H7	Q1LXD4	ENSG00000162521	Histone-binding protein RBBP4	rbbp4	0.397188233369725	0.0255120881631401	0.583585019895144	-0.077308609998945	191	1.25618586020937	0.931394741424343	0.00057215050614111	0.0172034573652796	1	1.35238983001516	1.24049360384207	1.17567414677088
PG 2147	A0JMP5	A0JMP5	ENSG00000002726	Amine oxidase	aoc1	0.0399979124318724	0.0246987670000907	0.161139274602961	0.00489641244098694	192	-1.24429475789102	0.0442277555284694	0.000581215879228203	0.0173723399307475	1	-1.32506928364066	-1.2334672464784	-1.174347743554
PG 8548	Q6AZC0;A3KPZ0	Q6AZC0	ENSG00000139610		zgc:92041	-0.245863682994272	0.0557463568214567	-0.170142483660154	0.108345095837337	193	-1.3649101502884	0.0334320041790005	0.000586479135743708	0.0173723399307475	1	-1.58117646544648	-1.34901124154381	-1.16454274387491
PG 9979	Q90WX6	Q90WX6	ENSG00000114349		gnat1	0.125446704060834	-0.0979393202506494	0.235832484301097	-0.160700807104105	194	-1.23535192668475	0.044924255615532	0.0005889368178607	0.0173723399307475	1	-1.29760157187418	-1.16827702883258	-1.24017717934748
PG10020	Q9DFT9	Q9DFT9	-		vtg3	-0.94685873199669	-0.689450613840662	-1.15881850413341	-0.61376284557534	195	2.17746577444352	0.9944279993035	0.000589867018369451	0.0173723399307475	1	1.46971762137397	2.62432547494167	2.43835422701493
PG 2092	A0A1L1QZU7;F1QYN1	A0A1L1QZU7	ENSG00000197565		col4a6	0.36789569257364	0.17958560849794	0.582027535326125	0.112559670642666	196	-1.25507484884381	0.0421382552672819	0.000593676593566987	0.0173953299839551	1	-1.14350240636023	-1.34713716891197	-1.27458497125922
PG10049	Q9PT95;A0A0R4IVC3	Q9PT95	ENSG00000138207		rbp4	0.418686633191301	-0.0882145495223282	0.584588801380761	-0.21742778893779	197	1.2590509263586	0.932091241511405	0.000597006965146304	0.0174041167555087	1	1.34384985840057	1.29973889516842	1.13356402550681
PG 888	A0A0R4IGU0;A0A0R4IK62	A0A0R4IGU0	ENSG00000130176			-0.142154710846074	0.044619065661717	-0.0499260116997833	0.0709767847828574	198	-1.30120364950352	0.038829879853735	0.000601476511231224	0.0174458565858632	1	-1.46828782720958	-1.28721422155533	-1.14810889974564
PG 3332	F1QYS7;B0JZJ9;Q5BLJ0	F1QYS7	ENSG00000154930	Acetyl-coenzyme A synthetase	acss1	0.453698442592139	-0.367971125662489	0.56592947319277	-0.557945960579322	199	1.35450119466711	0.947762493470312	0.00060745939833963	0.0174592601444003	1	1.40239752015448	1.53518527974741	1.12592078409943
PG 2780	A5PN22	A5PN22	ENSG00000131725		LOC569045	0.486079049643257	0.208628446779344	0.727978262851347	0.119545272414854	200	1.29214771415175	0.938359742294968	0.000608018810531091	0.0174592601444003	1	1.46785510734422	1.17664864288656	1.23193939222446
PG 6873	Q568N1;F1R5A4;E9QIN9	Q568N1	ENSG00000133115		stoml3b	0.940793350286746	-0.503910997208569	1.11259432617289	-0.832869172714302	201	-1.69892589688583	0.0142782517847815	0.000614532026376111	0.0175584312474979	1	-1.43625553512004	-1.48457064959342	-2.17595150594404
PG 6164	Q6PBR3;F1QJC1	Q6PBR3	ENSG00000139547		dhrs9	0.324239402429065	0.052615524799924	0.503162567663805	-0.0281222448628643	202	-1.21839642347237	0.0461431307678913	0.000620059096450169	0.0175584312474979	1	-1.15305012954282	-1.24256824041071	-1.25957090046358
PG 5982	F1QF69	F1QF69	-		soul5	-0.0809159598245744	-0.386596568585417	-0.0700908131762903	-0.455589726378479	203	1.36939996877937	0.951070868883859	0.000620811430470109	0.0175584312474979	1	1.14903398938929	1.59864738068635	1.36051853626247
PG 808	A0A0R4IFU5;F1R8R9;A7E2I1	A7E2I1	-		epdl2	0.20921779973283	-0.0941275449251732	0.335685059375635	-0.175678203166134	204	-1.21406056986808	0.0468396308549539	0.000625650091974734	0.0175584312474979	1	-1.23410183490671	-1.15505045737388	-1.25302941732365
PG 4270	E7EXU6	E7EXU6	ENSG00000092068		slc7a8b	-0.424821263957786	0.175942472249919	-0.355906159447548	0.292814520014051	205	1.47891105315658	0.963607870450984	0.000626759255743873	0.0175584312474979	1	1.19735655723003	1.44664103424531	1.79273556799441
PG 1741	A0A0R4IVY7;A5PLC8	A5PLC8	-	Prothymosin alpha-B	ptmab	0.00809695125366433	0.7004821920425	0.268484288444537	0.815191224708206	206	1.50405117604042	0.966567995821	0.000631832471688751	0.0176014527085665	1	1.53849438108311	1.17285265823023	1.80080648880791
PG 7480	O42364;A8KBA6;A4VAJ8;E9QBB8	E9QBB8	ENSG00000130203	Apolipoprotein Eb	apoeb	-0.317010579566502	0.318660128433418	-0.197817478128503	0.437267125288642	207	1.43607541553979	0.959080619885077	0.000634424640549063	0.0176014527085665	1	1.23555845878995	1.32320169997581	1.74946608785359
PG 1124	F1QW04;Q7ZVM7;A0A0R4IKP2	F1QW04	ENSG00000110719	V-type proton ATPase subunit a	zgc:55891	0.246500634836899	-0.396895150594028	0.314771174545914	-0.54406350927109	208	1.31077506236074	0.942016367752046	0.000646183200878336	0.0177401317683955	1	1.25049442347795	1.52134099395655	1.16048976964773
PG 3626	B2GP62;Q7ZV82	B2GP62	ENSG00000131469	60S ribosomal protein L27	rpl27	-0.0372608610272233	-0.258320027060538	0.00905318011897248	-0.313355391960664	209	1.28743548504675	0.937140867142608	0.000648328970364441	0.0177401317683955	1	1.11354833894928	1.44812675196783	1.30063136422315
PG 3443	B0S6P0	B0S6P0	-		crygm2d9	-2.32141806334148	-0.912040125850847			210	2.14702754475456	0.992860874107609	0.000648690174362362	0.0177401317683955	1		2.09209580083453	2.20195928867459
PG 2303	Q0Z946;A2BFY9;Q7ZU59;Q71PD7	Q0Z946	ENSG00000164032	Histone H2A;Histone H2A.V	h2afvb;h2afva;h2afv	-0.300207681989103	0.176649250039376	-0.208436003956155	0.264638102808763	211	1.37946756917907	0.952115619014452	0.000653686240571269	0.0177920382919469	1	1.15973786633291	1.33772999066428	1.64093485054002
PG 1653	B8A4B0;A0A0R4IUG7;Q6NZ29	B8A4B0	ENSG00000148672		glud1a	-0.0411249598923511	0.020639768379013	0.0643643678303378	0.0189634587698497	212	1.23436349708299	0.928956991119624	0.000658212986038729	0.0178109313962515	1	1.11264362026716	1.25318822497194	1.33725864600986
PG 9935	Q8AYB9	Q8AYB9	ENSG00000163902	Dolichyl-diphosphooligosaccharide--protein glycosyltransferase subunit 1	rpn1	-0.288606950410356	1.16718541059782	0.0178991714389186	1.4387466241252	213	-1.97823977008248	0.00574612571826572	0.000667160418016074	0.0178109313962515	1	-2.0001979211509	-2.52557058719471	-1.40895080190184
PG 4384	E7F0F1	E7F0F1	-		CU929052.1	0.201578230676628	0.517613077424582	0.457965014595613	0.552881114291692	214	-1.33883848215623	0.0355215044401881	0.000674919780181738	0.0178109313962515	1	-1.24406740072257	-1.59099339328475	-1.18145465246136
PG 2641	A4QN55;B3DIN8;A0A0R4IAC3	A4QN55	-		LOC566865	0.0960082800950445	-0.261929874276339	0.165829383168624	-0.348675625110162	215	-1.24585512642361	0.0435312554414069	0.000674988841622396	0.0178109313962515	1	-1.35446953229548	-1.09306439897435	-1.29003144800101
PG 4214	Q7SXE7;F1R1P2;D3XD50	Q7SXE7	ENSG00000241119		ugt1ab	-0.224496827428538	0.18307398605617	-0.117551385464925	0.25464185969718	216	-1.32547273648253	0.0367403795925475	0.000676766077558275	0.0178109313962515	1	-1.50647758287275	-1.37601749683654	-1.09392312973829
PG 1991	A0A140LGC3	A0A140LGC3	-			-0.0936739660324713	-0.410036117677922	-0.0902047062698452	-0.480466474817795	217	1.35851827624756	0.949155493644437	0.000680139829660202	0.0178109313962515	1	1.12729259582519	1.60064215056312	1.34762008235437
PG 9791	Q7ZW09	Q7ZW09	ENSG00000104824		hnrpl	-0.297253982330943	0.0990972084274978	-0.221590850193693	0.171814380227379	218	1.35505736560437	0.948110743513843	0.000680685619937951	0.0178109313962515	1	1.12175532947304	1.35262194365734	1.59079482368275
PG 6590	Q66I26;Q4L203;F1QWN8;A0A0R4IE54;Q32LS1;Q9IBG8	Q66I26	ENSG00000134716		cyp2v1	0.664633169032697	0.238093941477928	0.945390159305472	0.11297576079219	219	-1.35364497014501	0.0339543792442974	0.000681698690854332	0.0178109313962515	1	-1.08383519839414	-1.49720837387359	-1.47989133816731
PG 9902	Q803T5	Q803T5	ENSG00000101444	Adenosylhomocysteinase	ahcy	0.435486153835335	-0.0435748734815648	0.61403123539646	-0.168305221367077	220	1.22273370025506	0.927563990945499	0.000682784871825941	0.0178109313962515	1	1.32450294530627	1.23944692833923	1.1042512271197
PG 2210	A1L1R7	A1L1R7	ENSG00000161618		aldh16a1	-0.412991409123221	0.0993602026696954	-0.358359432283345	0.199076137346166	221	1.43192115078216	0.958209994776249	0.000685393668565486	0.0178109313962515	1	1.14137631038059	1.43781040821308	1.71657673375281
PG 5025	E7FCQ0	E7FCQ0	ENSG00000187969		cnbpb	0.697175192252042	0.235750783004093	0.98335844488591	0.102614596838339	222	-1.36810539170498	0.0330837541354693	0.00069158738982297	0.0178909296385284	1	-1.08264051333113	-1.5128531373934	-1.50882252439041
PG 5186	E7FFT5	E7FFT5	-		si:dkeyp-86f7.3	-0.0916429980775623	0.556153818625214	0.119591103440061	0.66694574161001	223	1.40546529944584	0.955249869406234	0.000698000112046435	0.0179758504192048	1	1.36255398228253	1.15510139675814	1.69874051929683
PG 9749	Q7ZVE4;E9QI05;A0A0R4IW20;E9QDK6	Q7ZVE4	ENSG00000092531	Synaptosomal-associated protein	snap23.1	-0.234927921761666	-0.0926094044775679	-0.189059093739925	-0.0704558307030578	224	1.31039472156834	0.941668117708515	0.000708898658824044	0.0181750223108325	1	1.07078119582157	1.40109171662298	1.45931125226048
PG 3252	A9JRX1;F6NZL0	A9JRX1	-		and2	0.0586102313206558	-0.218536310447389	0.130931853556536	-0.288413673263115	225	1.21795449511528	0.926867490858436	0.000726724081110804	0.0185492284347527	1	1.09923926757256	1.3513665006891	1.20325771708419
PG 2900	A7MBY4	A7MBY4	ENSG00000273703	Histone H2B	zgc:171759	0.552901708386275	0.217368420286192	0.808852207988491	0.114369259379892	226	-1.26526025678567	0.0410935051366881	0.000745563697381014	0.018945895194952	1	-1.05477911299457	-1.39009668496131	-1.35090497240111
PG 4644	E7F5M0	E7F5M0	-		nup214	-0.258847198582393	0.388814833329005	-0.113997742566064	0.507071386740625	227	1.3747797631369	0.95141911892739	0.000752914304052539	0.0189886551483046	1	1.21665600807424	1.2219065821238	1.68577669921267
PG 7973	Q4QRH5	Q4QRH5	ENSG00000139610		zgc:112302	0.644548691214979	0.19933049569085	0.9133255876171	0.071599365768943	228	-1.30375289987191	0.0386557548319694	0.00075484968904348	0.0189886551483046	1	-1.05140041513924	-1.42609581923458	-1.4337624652419
PG 2674	A4QP49;F1R902;Q5BKX3;A0A0R4IZ00	A4QP49	ENSG00000005893		lamp2	-0.341718428713221	-0.11092187462495	-0.319237872278806	-0.0673459934015396	229	1.35844621611516	0.948981368622671	0.000757611122241996	0.0189886551483046	1	1.06241779766832	1.46627946287244	1.54664138780471
PG 2492	A3KP20;Q1JQ11;I3IS22;F1QMU6;F1QWM1	A3KP20	-		rgs9a	0.571910896014372	0.0126610116051364	0.787384014862742	-0.133260313366482	230	-1.24410464981087	0.0444018805502351	0.000765338753764126	0.0189886551483046	1	-1.06389863595533	-1.26601805098379	-1.40239726249349
PG 73	Q08CU3;A0A0B5JW80;F1R378;Q33E88	Q08CU3	ENSG00000117691		nenf	-0.243451884973479	-0.441831900396084	-0.274097518235262	-0.483365969538325	231	1.40462218677059	0.955075744384468	0.000767625744148187	0.0189886551483046	1	1.09308752481364	1.67389471912394	1.4468843163742
PG 9027	Q6NZZ1	Q6NZZ1	ENSG00000248144		zgc:77938	0.126691490097521	0.424948842020946	0.349543167188624	0.46022834329567	232	-1.25612393403562	0.0417900052237507	0.000769106296773533	0.0189886551483046	1	-1.21638843751134	-1.4555870162524	-1.09639634834312
PG 7630	Q1ED28	Q1ED28	-		si:dkeyp-89c11.2	-0.622988935107236	-0.10156221693809	-0.649747397570338	0.00926724207120219	233	1.5644661525334	0.9721399965175	0.000772740415904483	0.0189886551483046	1	1.13101418446807	1.68808672925049	1.87429754388164
PG 8645	Q6DGN1;F1QEJ5	Q6DGN1	ENSG00000164405		uqcrq	0.163620603638848	-0.250204314749976	0.248277734334367	-0.350488475275642	234	1.19831182388367	0.922862615357827	0.000773697597893657	0.0189886551483046	1	1.12544087453323	1.34018612291928	1.1293084741985
PG 8007	Q4V9B8	Q4V9B8	ENSG00000138772	Annexin	anxa3a	-0.215845428136717	-2.57774519033166			235	-2.03347152686801	0.0050496256312032	0.000780292035344538	0.018994574865009	1	-2.06759189078547		-1.99935116295055
PG 6933	Q7T3L2;Q504K8;F1R776	Q7T3L2	ENSG00000110063		dcps	-0.47685303644173	-0.509132963441114	-0.564471181708876	-0.508976070560453	236	1.57488334717874	0.973184746648093	0.000780553659784454	0.018994574865009	1	1.13476030661753	1.89550850800772	1.69438122691099
PG 8437	Q5WQV6	Q5WQV6	ENSG00000172638		efemp2b	-0.0192757479805786	0.917263710938913	0.282656854512997	1.07911291627763	237	1.60592254697947	0.975448371931046	0.000785767688963888	0.0189951221653546	1	1.66884140112103	1.1662596725034	1.98266656731399
PG 1729	A0A0R4IVU8	A0A0R4IVU8	-			-0.901304597199744	0.291823324538907	-0.894331698937027	0.541435657489669	238	1.83460138111204	0.985895873236984	0.000790125643694971	0.0189951221653546	1	1.33963721148608	1.77810608258775	2.3860608492623
PG 3227	A9JRE6	A9JRE6	ENSG00000132837		dmgdh	-0.489631616703247	0.00600848209046191	-0.469001802347725	0.10601488979091	239	1.44054414388335	0.959428869928609	0.000792596894292776	0.0189951221653546	1	1.09396241710997	1.49960370306291	1.72806631147718
PG10356	X1WBL0	X1WBL0	ENSG00000170004		chd3	0.676267393163449	-0.000337178462434271	0.907964399703308	-0.173002127343745	240	-1.28638990375595	0.0397005049625631	0.000803018067861181	0.0189951221653546	1	-1.05704390554067	-1.30930676025576	-1.49281904547143
PG 4019	Q568F8;B8A5I7	Q568F8	ENSG00000106028		ssbp1	-0.0277107241223689	-0.147806534244716	0.0440653367826675	-0.184283210824126	241	1.19376229592821	0.922166115270764	0.000807504602614173	0.0189951221653546	1	1.04602731123303	1.29744146457943	1.23781811197217
PG 8122	Q5RHZ6;Q561S3	Q5RHZ6	ENSG00000092094		osgep	0.356342542311358	-0.136128279958851	0.500600695693963	-0.25983511495378	242	1.1687422474793	0.917116489639561	0.000814601658892595	0.0189951221653546	1	1.21339010378311	1.2384019438731	1.05443469478168
PG 7637	Q1JPX8	Q1JPX8	ENSG00000111275		aldh2.2	2.2721840097809	-1.48165944584635			243	2.02122265621872	0.991293748911719	0.000817324793849502	0.0189951221653546	1	2.07968405498669	1.96276125745075
PG 715	F1R0C2;A0A0R4IEI2	F1R0C2	-		si:ch211-127i16.2	0.0117891236354557	0.395896894875206	0.207469278564474	0.45246794540669	244	-1.24545617671297	0.0438795054849382	0.000818342741536845	0.0189951221653546	1	-1.26823319974772	-1.42171765799748	-1.04641767239371
PG 3489	Q6TGZ9;B0S8L0	Q6TGZ9	ENSG00000169599		nfu1	-0.0988520256689952	0.492504201739168	0.0974060452807543	0.593005217876288	245	1.32350027048701	0.944279993034999	0.000822653095086956	0.0189951221653546	1	1.26468091242035	1.10609704041388	1.59972285862679
PG 975	B8A4T6;A0A0R4II70;Q6NUV1;E9QHV3	B8A4T6	ENSG00000112280		col9a1b	0.560742479291442	0.263276199048062	0.827975789871471	0.167084433515316	246	-1.25160574468983	0.0428347553543444	0.000827658684947613	0.0189951221653546	1	-1.02834332144892	-1.40040834598615	-1.32606556663442
PG 3835	B3DJE6;Q5PR59	B3DJE6	ENSG00000102032		renbp	-0.077710854587831	-0.296914426441017	-0.0470512618118643	-0.34978886758266	247	1.24580526435212	0.930001741250218	0.000831766191838996	0.0189951221653546	1	1.04441201072466	1.42911929277995	1.26388448955177
PG 9887	Q803M1	Q803M1	-		tpm3	0.0181724344810318	-0.174912022055178	0.0924902527919595	-0.227169807046108	248	1.17873429244489	0.919380114922514	0.000834062148827328	0.0189951221653546	1	1.04845819817974	1.29287216691033	1.19487251224459
PG 3413	F1QYN9;Q6DBZ2;B0S5Q3;B0S5Q2	F1QYN9	ENSG00000143252		sdhc	2.085030898853	-1.89831003978605			249	2.1000771407711	0.992338499042312	0.000835258303316062	0.0189951221653546	1	1.95883349176498	2.24132078977722
PG 178	A0A0G2KUB6	A0A0G2KUB6	-			0.0109013468861469	0.254551240353244	0.176079591342414	0.284748494326915	250	1.18820451345124	0.920424865053108	0.000838670792883704	0.0189951221653546	1	1.13758624797988	1.08403311894943	1.34299417342442
PG 8825	Q6IQP1	Q6IQP1	ENSG00000163754		gyg1b	0.450264988343084	0.249674876684467	0.694449509171833	0.176649874723668	251	-1.19859343957985	0.047710255963782	0.000849525928433875	0.0189951221653546	1	-1.03265776636849	-1.3323909747361	-1.23073157763497
PG 9720	Q7ZV08	Q7ZV08	ENSG00000140497		scamp2	-0.100401464628364	0.348590625756789	0.064682929583901	0.422389006444074	252	1.24919239140129	0.930524116315515	0.000854481835829295	0.0189951221653546	1	1.16170642033497	1.10523613608153	1.48063461778736
PG 1222	A0A0R4IMA6;F1QXP5	F1QXP5	ENSG00000100714		mthfd1b	0.232442366622021	0.0894117833828092	0.402538312732894	0.0369684886385881	253	1.1278096664353	0.909803238725405	0.000856857429185548	0.0189951221653546	1	1.15484689470558	1.09159666312923	1.1369854414711
PG 2804	A5WV25;Q6NWY1	A5WV25	ENSG00000130830		mpp1	0.00564606357011473	-0.00615145464441673	0.113906377209589	-0.0237565122925058	254	1.15140737941834	0.91398223924778	0.000857313339785519	0.0189951221653546	1	1.04764683947839	1.18046578410552	1.22610951467109
PG 7549	Q08C78	Q08C78	ENSG00000145741	Transcription factor BTF3	btf3	0.465597799331623	-0.400788780737366	0.572952536425253	-0.599705832785894	255	1.27437730270625	0.934877241859655	0.000857799747026351	0.0189951221653546	1	1.32180205100874	1.47091454337948	1.03041531373053
PG 9895	Q803P7	Q803P7	-		crip2	-0.244490676839202	-0.535696927504989	-0.295473914740711	-0.594640741731546	256	1.41897830511132	0.957165244645656	0.000861034123479244	0.0189951221653546	1	1.08873240420161	1.73615735926355	1.43204515186879
PG 7935	Q498V7	Q498V7	ENSG00000146733		psph	-0.534816947720986	-0.194874252495971	-0.565539918501936	-0.122123158030884	257	1.4711427321454	0.963085495385687	0.000863402258775712	0.0189951221653546	1	1.06324896626533	1.63586805644145	1.71431117372941
PG 1619	A0A0R4ITV7;F1QEW2;A4IG07;A7MBP7	A7MBP7	-		si:dkey-183i3.5	0.753661975393092	0.439558011112321	1.09388491096577	0.331595570685435	258	-1.40321751733146	0.0309942538742817	0.000864790421017313	0.0189951221653546	1	-1.05027906103742	-1.65594722492731	-1.50342626602965
PG 7264	Q7SZ53;F6P334	Q7SZ53	-		crp2	-0.682584995648065	-0.170281591520133	-0.734952753171035	-0.0584981729614639	259	1.58396890421161	0.97370712171339	0.000870657626412777	0.0189951221653546	1	1.10769276966376	1.74696225584353	1.89725168712754
PG 310	A0A0H4P4U5;E9QGI1	E9QGI1	ENSG00000214253		im:6905231	0.360267448923203	0.72125438429121	0.689279803473516	0.75786726373532	260	1.40848034022197	0.95577224447153	0.000870726231105456	0.0189951221653546	1	1.62128636180745	1.04095853007833	1.56319612878013
PG 9359	Q6PHK6	Q6PHK6	ENSG00000146676	Transcriptional activator protein Pur-beta	purb	0.254370820857687	0.265977147724957	0.466362322224055	0.241631537775002	261	1.15892649964344	0.915723489465436	0.000870864889499022	0.0189951221653546	1	1.23104860621631	1.03113881511813	1.21459207759589
PG 1206	Q6P0H2;A0A0R4IM15;F1QLV5;E9QEA9	E9QEA9	ENSG00000181019		nqo1	-0.230729272845057	-0.451767225462028	-0.261189458247066	-0.498132108406499	262	1.3646171122383	0.950548493818562	0.000870943551022762	0.0189951221653546	1	1.05745445999156	1.63802253234565	1.39837434437768
PG 3712	F1QM44;B2GT53;Q05AM4	F1QM44	ENSG00000165591	Fatty-acid amide hydrolase 2-B	faah2b	0.534745422675079	0.0853868273582366	0.759057668823236	-0.0382042382407556	263	1.19404572021979	0.92234024029253	0.000873909657999379	0.0189951221653546	1	1.36995249799059	1.13778982635245	1.07439483631633
PG 9363	Q6PQ35;Q5TYP2;Q5TYP5;Q1JQ06	Q1JQ06	ENSG00000188372		zp3a.1;zp3a.2	0.488788521095481	-0.811797506600411	0.51214473042217	-1.09340602710286	264	-1.53374972135886	0.0229845028730629	0.000880566963075552	0.0189951221653546	1	-1.55452440419014	-1.12947054013148	-1.91725421975497
PG 697	Q6NYH6;A8WGM9;Q08BE8;A0A0R4IE29	Q6NYH6	ENSG00000103066		pla2g15	-0.330554975258256	-0.16968200767065	-0.318653405447734	-0.139755557596638	265	1.31715079762843	0.942712867839109	0.000881375400494081	0.0189951221653546	1	1.01525720622198	1.4541104367361	1.48208474992723
PG 913	A9ULS4;A0A0R4IH39;Q803G7;A0A0R4IJA1;Q68EL1;F1RDG8;Q498Z8;A0A0R4IT88	A9ULS4	ENSG00000175582		rab6a;rab6ba	-0.0784436487662012	-0.156573323635655	-0.0177930462545874	-0.182885529680647	266	1.1890365724014	0.920598990074874	0.000883091703745199	0.0189951221653546	1	1.01448757999411	1.30089084106801	1.25173129614209
PG 4838	E7F9E5;Q5U380	E7F9E5	ENSG00000130234		ace2	0.513326797767474	-0.105591468658787	0.692742613171721	-0.260109331234279	267	-1.18988369769324	0.049103256137907	0.000883109458148997	0.0189951221653546	1	-1.06160355759134	-1.14725780449275	-1.36078973099563
PG 5334	E9QDX8;Q6PH75	E9QDX8	-		ctsba	0.810077532349242	0.388294881156408	1.14957575989224	0.257555953480525	268	1.41024030437697	0.955946369493296	0.000887749831336846	0.0190236838856997	1	1.78116824553523	1.17950949831125	1.27004316928444
PG 7239	Q6PW01;Q08CQ5;F6NT51;X1WHH8;F1QDR1;Q6PC26;F1R9I9	Q6PW01	ENSG00000108669		cyth1a;cyth3b;cyth1b	-0.122150009498587	-0.0490117592011455	-0.0463744733318241	-0.0449196920790213	269	1.18445871810068	0.920250740031343	0.000902247268861456	0.0192456709957301	1	1.00912591804207	1.24469735803392	1.29955287822604
PG 9038	Q6P027	Q6P027	ENSG00000140522		rlbp1b	0.516336083032799	-0.155090286746107	0.685675166492986	-0.319617272578454	270	-1.19335709149625	0.0484067560508445	0.000905469500320683	0.0192456709957301	1	-1.073183271742	-1.12572812543907	-1.38115987730769
PG 8627	Q6DGE4	Q6DGE4	ENSG00000107165		tyrp1b	0.788453839655262	0.112500716110472	1.06481235981762	-0.0650671612956101	271	-1.32446545272363	0.0369145046143131	0.000909795584796403	0.0192456709957301	1	-1.01770836615296	-1.41308004297784	-1.54260794904008
PG 8149	Q567N5;Q6DRC6	Q567N5	ENSG00000089009		rpl6	-0.142583296265065	0.241662066760422	-0.00813697270547697	0.305174164428405	272	1.21523152310174	0.925648615706077	0.000911513583638965	0.0192456709957301	1	1.08613462861757	1.12884549285991	1.43071444782773
PG 9316	Q6PFS7	Q6PFS7	ENSG00000144848	Ubiquitin-like-conjugating enzyme ATG3	atg3	-0.187375388245062	0.226107396801655	-0.0644291241099838	0.297124166800216	273	1.22844516108791	0.928434616054327	0.000922578857308626	0.0193480626836501	1	1.07415924189349	1.15325892973873	1.45791731163152
PG 6032	F1QGC9	F1QGC9	ENSG00000137500		ccdc90b	-1.84097736041074	1.44961485144126			274	-1.97020755020112	0.00592025074003134	0.000926043955320348	0.0193480626836501	1	-2.04915091520295	-1.89126418519929
PG 2929	F1R1X3;A7MCN3	F1R1X3	ENSG00000005421		zgc:174637	0.872622493091413	-0.0772300013428612	1.1235906067482	-0.310075921857776	275	1.37771514350652	0.951941493992687	0.000927914293062104	0.0193480626836501	1	1.68935658812227	1.37962974719465	1.06415909520262
PG 1782	A0A0R4IWP3;Q6DHI9	Q6DHI9	ENSG00000126067	Proteasome subunit beta type	psmb2	-0.6223319370496	0.309641940454396	-0.560704816197906	0.497646709605126	276	1.5311232093547	0.968657496082187	0.000931553769393243	0.0193480626836501	1	1.17771395614179	1.44515934455725	1.97049632736506
PG 6846	Q6IQR8;F1R483;E7F9B9	E7F9B9	ENSG00000099256		hprt1l	0.840665905150429	2.58640022331548			277	2.02957531537068	0.99164199895525	0.000935251566251281	0.0193480626836501	1	2.16525279768798		1.89389783305337
PG10003	Q92051	Q92051	ENSG00000133742	Carbonic anhydrase	cahz	0.266047088545792	0.164225846805911	0.458324890396004	0.118026767389484	278	-1.11749505905094	0.0602472575309072	0.0009365769503839	0.0193480626836501	1	-1.05931868423108	-1.19428691271623	-1.09887958020551
PG 6195	Q08C97;F1QJZ3	Q08C97	ENSG00000116771		agmat	0.361706997587061	0.130076538968244	0.564084016155632	0.0551812875109263	279	-1.1251100633522	0.0588542573567822	0.000940466826408089	0.0193587848891099	1	-1.02619922787726	-1.19149185054701	-1.15763911163232
PG 7204	F2Z4T7;Q08C89;B2GS04	F2Z4T7	ENSG00000114988		lman2lb	-0.526879143097294	-0.179301046384435	-0.55281300589118	-0.105469666655423	280	1.43258359312812	0.958384119798015	0.000946183606162396	0.0194069016078237	1	1.03163837494977	1.58879317600488	1.67731922842971
PG 2820	A5WW28	A5WW28	ENSG00000189171		s100a11	0.35727641832968	-0.143730571901114	0.500072877240158	-0.269084494633785	281	-1.13107269509877	0.0578095072261884	0.000951152126918443	0.0194393831490841	1	-1.08743634676881	-1.05760736754266	-1.24817437098485
PG 8752	Q6DRJ5	Q6DRJ5	ENSG00000184292		epcam	1.03675042571801	-1.05310837114798	1.10814856240132	-1.50768839258123	282	1.94766741634437	0.989552498694062	0.00095500050425407	0.0194488223259969	1	2.15137032216395	2.43486295520833	1.25676897166083
PG 1470	Q7T158;F1R617;A0A0R4IR90	Q7T158	ENSG00000128641		myo1b	0.162123535764153	0.118841163470522	0.32572432112251	0.0883058065022238	283	-1.10377371843488	0.062685007835626	0.000958553667347437	0.0194522039278316	1	-1.10584131493902	-1.14984372242876	-1.05563611793687
PG 2986	A8DZD1;Q58EP8;E7F4H7	A8DZD1	-		zgc:113232;OTTDARG00000011628	0.504096959417732	0.013803906921165	0.707459558450223	-0.116112107863197	284	-1.15207704642634	0.0536305067038133	0.000971218961182201	0.0195043621301395	1	-1.00521957034159	-1.16961663531929	-1.28139493361816
PG 2387	A2CEW4	A2CEW4	ENSG00000138363		atic	0.378780912296948	0.0960740519293197	0.576970126140615	0.0108088828577365	285	1.1169780325905	0.908236113529514	0.000971676704820984	0.0195043621301395	1	1.21774916963928	1.06667496968767	1.06650995844455
PG 2143	F1Q759;A0JMN6;Q1L991	Q1L991	ENSG00000198650		tat	-1.98514085417257	-1.14828704552466			286	1.96602480081421	0.990074873759359	0.000972202321717721	0.0195043621301395	1		2.06723425688449	1.86481534474392
PG10038	Q9I9N0;F1QEQ3	Q9I9N0	-		dap1b	0.0246789944647499	0.280728870189326	0.197986641707281	0.312640806441852	287	1.15317747093208	0.914504614313077	0.00097640868486715	0.0195043621301395	1	1.11445447605476	1.03465985537037	1.31041808137111
PG 9011	Q6NZ32	Q6NZ32	-	Flavin-containing monooxygenase	zgc:77439	0.449146093970523	-0.0695007303524298	0.62461500374192	-0.202287219603086	288	1.13546159325932	0.911544488943061	0.000980930811250071	0.0195043621301395	1	1.23896687530815	1.1643874654509	1.00303043901891
PG 1489	Q567D7;F1QLZ8;A0A0R4IRL6	Q567D7	ENSG00000167114		slc27a4	0.651449462427787	0.232389871459613	0.928579961882591	0.109268830241761	289	-1.24030570117163	0.0445760055720007	0.000983479788649578	0.0195043621301395	1	-0.978128103844345	-1.37999896030542	-1.36279003936511
PG 1466	J9JI09;A0A0R4IR77;F1Q551;Q1LUA6	J9JI09	-	Triple functional domain protein	trioa;trio	2.39183538386869	0.984219324511509			290	-1.90421626095441	0.00731325091415637	0.000988043346582697	0.0195043621301395	1		-1.91947534614876	-1.88895717576006
PG 7368	F8W5H0;F1QMW6	F8W5H0	ENSG00000144191		cnga3a	0.0555956375241249	-0.100952345914828	0.152607650921103	-0.148015714162021	291	-1.1127033252842	0.0614661326832666	0.000990158592824705	0.0195043621301395	1	-1.21011563520841	-1.03898800732413	-1.08900633332005
PG 3781	Q5MPX4;B3DHD1	Q5MPX4	ENSG00000072274		tfr1a	0.391239955795221	0.227718179483342	0.619956935647926	0.164308048907739	292	-1.13665155621444	0.0567647570955946	0.000991689664287087	0.0195043621301395	1	-1.00419179549672	-1.25494680783825	-1.15081606530835
PG 8951	Q6NY64;A0A0R4IA67;A0A0R4IAE3	Q6NY64	-	Serine/threonine-protein phosphatase 2A 55 kDa regulatory subunit B delta isoform	ppp2r2d	-0.276074028120458	0.498547938461396	-0.110808885040252	0.641451406762907	293	1.34802579607935	0.947065993383249	0.000995757606497633	0.0195119700361539	1	1.20264744473294	1.14049517718577	1.70093476631934
PG 9257	Q6PC37;A0A0G2L2L7	Q6PC37	-	Nucleoside diphosphate kinase	nme2a	0.815854438498788	-0.0339873262909369	1.06576142607253	-0.245482953816674	294	-1.31279917899658	0.0379592547449068	0.000999134368455702	0.0195119700361539	1	-1.02087659053979	-1.32877074839481	-1.58875019805515
PG 1972	A0A140LFZ6;E7F112	E7F112	ENSG00000076067		rbms2a	0.137836942242727	0.189845381207332	0.312253869646997	0.178317701412776	295	1.10578138280248	0.906320738290092	0.00100298988594764	0.0195119700361539	1	1.1054562594304	1.02530490165434	1.18658298732269
PG 2568	Q5RI60;A4FVG5;Q1ED31	Q5RI60	-		si:ch211-240l19.5	-1.62768464450065	1.58294311071931			296	-1.89834858616015	0.00783562597945325	0.00100566657334173	0.0195119700361539	1	-1.86981062623819	-1.92688654608212
PG 5687	F1Q7T7;Q1LXU2	F1Q7T7	ENSG00000049089		col9a2	0.533722481266673	-0.0521422828843818	0.728327419275395	-0.201357958453366	297	-1.15601951857543	0.0531081316385165	0.00101340909827586	0.019595988051846	1	-1.00728100548902	-1.14212023544537	-1.31865731479191
PG 7613	Q15I85;A5PL63	Q15I85	-		crygEM2-4;crygm2d4	0.263772257871721	0.260728169831957	0.476350016591818	0.233206360254663	298	1.11844847288782	0.90841023855128	0.00101909984010645	0.019624665235894	1	1.19420701119847	0.992648392933546	1.16849001453144
PG10094	R4GF18	R4GF18	-		si:ch211-255p10.3	0.37211270080163	0.457396789062503	0.646645672479551	0.441632230659343	299	-1.20781160993172	0.0470137558767195	0.00102234203224819	0.019624665235894	1	-1.04029416191897	-1.44174578111683	-1.14139488675936
PG 3752	B3DGI9	B3DGI9	ENSG00000150779		timm8b	-0.334711556250459	0.189155897441805	-0.246541978795666	0.28753084754492	300	1.27158036331282	0.934006616750827	0.00102514357840296	0.019624665235894	1	1.03719470338425	1.22599152167314	1.55155486488108
